# Supplementary material for: Identification of the Regulators of Epidermis Development under Drought- and Salt-Stressed Conditions by Single-Cell RNA-Seq
Source: Int J Mol Sci. 2022 Mar 2;23(5):2759. doi: 10.3390/ijms23052759 (PMC8911155; doi:10.3390/ijms23052759)
Supplement: Supplementary file 1 [file ijms-23-02759-s001.zip]

Archive with 1 entries (1 files):
- ijms-1550645-supplementary.xlsx
