# Supplementary material for: Identification of the Regulators of Epidermis Development under Drought- and Salt-Stressed Conditions by Single-Cell RNA-Seq
Source: Int J Mol Sci. 2022 Mar 2;23(5):2759. doi: 10.3390/ijms23052759 (PMC8911155; doi:10.3390/ijms23052759)
Supplement: Supplementary file 1 [file ijms-23-02759-s001.zip › ijms-1550645-supplementary.xlsx]

## Sheet: all DEGs for all clusters
Table S1. All DEGs for all clusters.
GeneID	gene	p_val	avg_logFC	pct.1	pct.2	p_val_adj	cluster	gene_diff	cell type
AT1G29930	LHCB1.3	0	1.49137	1	0.954	0	0	1.04822	PC
AT2G10940	AT2G10940	0	1.39107	0.892	0.229	0	0	3.8952	PC
AT1G67090	RBCS-1A	0	1.38339	1	0.984	0	0	1.01626	PC
AT5G38410	AT5G38410	0	1.37914	0.998	0.934	0	0	1.06852	PC
AT1G78630	RPL13	0	1.36082	0.986	0.566	0	0	1.74205	PC
AT3G53460	CP29	0	1.3604	0.959	0.456	0	0	2.10307	PC
AT5G38420	RBCS-2B	0	1.3312	0.944	0.513	0	0	1.84016	PC
AT1G29070	RPL34	0	1.33084	0.989	0.607	0	0	1.62932	PC
AT3G26650	GAPA1	0	1.29284	0.998	0.816	0	0	1.22304	PC
AT3G27850	RPL12C.1	0	1.25281	0.981	0.504	0	0	1.94643	PC
AT1G42970	GAPB	0	1.23913	0.992	0.706	0	0	1.4051	PC
AT4G24770	CP31A	0	1.19993	0.991	0.674	0	0	1.47033	PC
AT3G25920	RPL15	0	1.19879	0.981	0.569	0	0	1.72408	PC
AT4G21280	PSBQ1	0	1.18557	0.983	0.563	0	0	1.746	PC
AT1G11860	AT1G11860	0	1.18499	0.968	0.487	0	0	1.98768	PC
AT5G02160	AT5G02160	0	1.18045	0.971	0.469	0	0	2.07036	PC
AT1G48350	RPL18	0	1.1785	0.948	0.421	0	0	2.25178	PC
AT2G28000	CPN60A1	0	1.1738	0.903	0.303	0	0	2.9802	PC
AT4G26530	FBA5	0	1.17075	0.845	0.348	0	0	2.42816	PC
AT3G01500	BCA1	0	1.16841	0.991	0.799	0	0	1.2403	PC
AT3G62030	ROC4	0	1.16775	0.981	0.597	0	0	1.64322	PC
AT1G72610	GLP1.1	0	1.16679	0.813	0.232	0	0	3.50431	PC
AT1G05190	RPL6	0	1.16285	0.987	0.618	0	0	1.59709	PC
AT5G38430	RBCS-1B	0	1.16116	0.91	0.452	0	0	2.01327	PC
AT1G44575	PSBS	0	1.15521	0.979	0.55	0	0	1.78	PC
AT2G39730	RCA	0	1.15306	0.994	0.783	0	0	1.26948	PC
AT2G37220	CP29B	0	1.14926	0.985	0.614	0	0	1.60423	PC
AT5G59550	AT5G59550	0	1.1461	0.986	0.651	0	0	1.51459	PC
AT2G24090	RPL35	0	1.13964	0.955	0.451	0	0	2.11752	PC
AT4G38970	FBA2	0	1.13895	0.998	0.776	0	0	1.28608	PC
AT4G10340	LHCB5	0	1.13752	0.994	0.716	0	0	1.38827	PC
AT2G38140	RPS31	0	1.12553	0.97	0.52	0	0	1.86538	PC
AT4G01310	RPL5	0	1.1226	0.961	0.467	0	0	2.05782	PC
AT5G65220	RPL29	0	1.09972	0.982	0.533	0	0	1.8424	PC
AT1G09340	CRB.1	0	1.0981	0.967	0.465	0	0	2.07957	PC
AT5G20720	CPN20	0	1.09805	0.959	0.539	0	0	1.77922	PC
AT3G14415	AT3G14415	0	1.09638	0.981	0.56	0	0	1.75179	PC
AT2G33800	RPS5.1	0	1.09153	0.95	0.382	0	0	2.48691	PC
AT2G13360	AGT1	0	1.08961	0.978	0.553	0	0	1.76854	PC
AT4G20360	TUFA.1	0	1.08378	0.96	0.476	0	0	2.01681	PC
AT1G20020	LFNR2	0	1.07649	0.985	0.617	0	0	1.59643	PC
AT1G35680	RPL21	0	1.07528	0.942	0.386	0	0	2.44041	PC
AT3G44890	RPL9	0	1.07347	0.941	0.388	0	0	2.42526	PC
AT5G14320	RPS13.1	0	1.07289	0.96	0.481	0	0	1.99584	PC
AT3G61470	LHCA2	0	1.07236	0.998	0.83	0	0	1.20241	PC
AT1G12900	GAPA-2	0	1.07085	0.942	0.442	0	0	2.13122	PC
AT3G12780	PGK1	0	1.05746	0.966	0.553	0	0	1.74684	PC
AT1G31330	PSAF	0	1.05373	0.997	0.764	0	0	1.30497	PC
AT2G43030	RPL3A	0	1.04806	0.915	0.381	0	0	2.40157	PC
AT4G34620	RPS16-1	0	1.04669	0.999	0.88	0	0	1.13523	PC
AT1G20340	DRT112	0	1.04565	0.992	0.733	0	0	1.35334	PC
AT1G29910	LHCB1.1	0	1.03953	0.798	0.251	0	0	3.17928	PC
AT3G56910	PSRP5	0	1.03818	0.966	0.52	0	0	1.85769	PC
AT1G55490	CPN60B1	0	1.03687	0.924	0.38	0	0	2.43158	PC
AT3G54210	RPL17	0	1.03322	0.973	0.598	0	0	1.62709	PC
AT5G66570	PSBO1	0	1.02816	0.996	0.81	0	0	1.22963	PC
AT1G30380	PSAK	0	1.02815	0.979	0.53	0	0	1.84717	PC
AT3G63160	AT3G63160	0	1.02731	0.965	0.555	0	0	1.73874	PC
AT5G01530	LHCB4.1	0	1.02443	0.997	0.869	0	0	1.1473	PC
AT3G63490	RPL1	0	1.01884	0.962	0.525	0	0	1.83238	PC
AT1G32470	GDH3	0	1.01681	0.974	0.513	0	0	1.89864	PC
AT5G30510	RPS1	0	1.01233	0.952	0.49	0	0	1.94286	PC
AT1G64510	AT1G64510	0	1.01091	0.958	0.429	0	0	2.2331	PC
AT5G17870	PSRP6	0	1.01064	0.965	0.505	0	0	1.91089	PC
AT4G03280	PETC	0	1.00772	0.997	0.803	0	0	1.24159	PC
AT3G11630	BAS1	0	0.989375	0.986	0.628	0	0	1.57006	PC
AT3G14420	GLO1	0	0.976761	0.991	0.683	0	0	1.45095	PC
AT5G54770	THI1	0	0.972865	0.995	0.814	0	0	1.22236	PC
AT3G08740	AT3G08740	0	0.971094	0.915	0.392	0	0	2.33418	PC
AT5G35630	GLN2	0	0.968548	0.997	0.76	0	0	1.31184	PC
AT5G47190	AT5G47190	0	0.968139	0.92	0.362	0	0	2.54144	PC
AT1G74970	RPS9	0	0.966455	0.976	0.575	0	0	1.69739	PC
AT4G28660	PSB28	0	0.965895	0.882	0.291	0	0	3.03093	PC
AT5G14910	AT5G14910	0	0.96195	0.943	0.425	0	0	2.21882	PC
AT1G32990	RPL11	0	0.96011	0.904	0.351	0	0	2.5755	PC
AT1G06680	PSBP1	0	0.95833	0.961	0.572	0	0	1.68007	PC
AT1G79850	RPS17	0	0.946695	0.917	0.376	0	0	2.43883	PC
AT1G55670	PSAG	0	0.945959	0.987	0.669	0	0	1.47534	PC
AT1G07320	RPL4	0	0.9439	0.93	0.408	0	0	2.27941	PC
AT3G21055	PSBTN	0	0.94312	0.954	0.496	0	0	1.92339	PC
AT3G15190	RPS20	0	0.942123	0.922	0.408	0	0	2.2598	PC
AT3G27830	RPL12A	0	0.929588	0.893	0.376	0	0	2.375	PC
AT2G33450	RPL28	0	0.926715	0.94	0.469	0	0	2.00426	PC
AT3G55800	SBPASE	0	0.924389	0.933	0.423	0	0	2.20567	PC
AT1G08380	PSAO	0	0.921807	0.984	0.638	0	0	1.54232	PC
AT2G21330	FBA1	0	0.920173	0.923	0.466	0	0	1.98069	PC
AT4G25050	ACP4	0	0.917626	0.962	0.53	0	0	1.81509	PC
AT1G68010	HPR	0	0.917309	0.974	0.576	0	0	1.69097	PC
AT2G28900	OEP161	0	0.91645	0.957	0.486	0	0	1.96914	PC
AT3G05500	AT3G05500	0	0.915515	0.994	0.855	0	0	1.16257	PC
AT3G63410	VTE3	0	0.912375	0.924	0.388	0	0	2.38144	PC
AT1G60950	FD2	0	0.911738	0.944	0.536	0	0	1.76119	PC
AT5G06290	2-Cys Prx B	0	0.904588	0.887	0.322	0	0	2.75466	PC
AT4G32260	AT4G32260	0	0.903568	0.993	0.736	0	0	1.34918	PC
AT5G20630	GER3	0	0.902092	0.622	0.122	0	0	5.09836	PC
AT1G32928	AT1G32928	0	0.901246	0.974	0.616	0	0	1.58117	PC
AT1G32920	AT1G32920	0	0.899931	1	0.975	0	0	1.02564	PC
AT1G76600	AT1G76600	0	0.898338	0.998	0.889	0	0	1.12261	PC
AT2G21170	TIM	0	0.897649	0.969	0.573	0	0	1.6911	PC
AT2G20260	PSAE2	0	0.895578	0.966	0.566	0	0	1.70671	PC
AT5G14740	BCA2	0	0.889863	1	0.957	0	0	1.04493	PC
AT1G76650	CML38	0	0.887468	0.991	0.821	0	0	1.20706	PC
AT3G47650	AT3G47650	0	0.884165	0.922	0.422	0	0	2.18483	PC
AT5G63310	NDPK2	0	0.882923	0.896	0.376	0	0	2.38298	PC
AT3G02840	AT3G02840	0	0.881328	0.794	0.369	0	0	2.15176	PC
AT5G65207	AT5G65207	0	0.88125	0.954	0.577	0	0	1.65338	PC
AT3G54890	LHCA1	0	0.878418	0.983	0.631	0	0	1.55784	PC
AT4G01150	CURT1A	0	0.873756	0.997	0.821	0	0	1.21437	PC
AT1G61520	LHCA3	0	0.871163	0.98	0.638	0	0	1.53605	PC
AT5G64310	AGP1	0	0.868429	0.991	0.918	0	0	1.07952	PC
AT4G12800	PSAL	0	0.866794	0.981	0.595	0	0	1.64874	PC
AT1G16880	ACR11	0	0.86615	0.92	0.399	0	0	2.30576	PC
AT2G26500	AT2G26500	0	0.865492	0.995	0.793	0	0	1.25473	PC
AT5G03210	AT5G03210	0	0.865339	0.879	0.561	0	0	1.56684	PC
AT4G34190	SEP1.1	0	0.863938	0.953	0.485	0	0	1.96495	PC
AT1G79040	PSBR	0	0.855252	1	0.977	0	0	1.02354	PC
AT1G32060	PRK	0	0.854669	0.886	0.299	0	0	2.96321	PC
AT4G25080	CHLM	0	0.851353	0.938	0.426	0	0	2.20188	PC
AT3G16240	TIP2-1	0	0.850611	0.827	0.35	0	0	2.36286	PC
AT3G54050	CFBP1	0	0.84774	0.86	0.296	0	0	2.90541	PC
AT1G67740	PSBY	0	0.846137	0.982	0.667	0	0	1.47226	PC
AT4G30950	FAD6	0	0.834665	0.961	0.537	0	0	1.78957	PC
AT5G54600	RPL24	0	0.825678	0.921	0.473	0	0	1.94715	PC
AT3G15360	ATHM4	0	0.821452	0.964	0.553	0	0	1.74322	PC
AT2G35370	GDH1.1	0	0.821027	0.96	0.556	0	0	1.72662	PC
AT3G26060	ATPRX Q	0	0.819838	0.903	0.404	0	0	2.23515	PC
AT5G40950	RPL27	0	0.816982	0.893	0.421	0	0	2.12114	PC
AT1G75350	RPL31	0	0.816014	0.942	0.52	0	0	1.81154	PC
AT4G29780	AT4G29780	0	0.809036	0.971	0.608	0	0	1.59704	PC
AT4G37930	SHM1	0	0.808274	0.982	0.674	0	0	1.45697	PC
AT3G60750	TKL-1	0	0.806536	0.896	0.437	0	0	2.05034	PC
AT1G27400	RPL17A	0	0.805714	0.916	0.424	0	0	2.16038	PC
AT5G24490	AT5G24490	0	0.805243	0.91	0.38	0	0	2.39474	PC
AT2G06520	PSBX	0	0.800851	0.901	0.444	0	0	2.02928	PC
AT1G67700	HHL1	0	0.800328	0.956	0.488	0	0	1.95902	PC
AT3G46780	PTAC16	0	0.797801	0.929	0.387	0	0	2.40052	PC
AT3G22120	CWLP	0	0.795727	0.805	0.195	0	0	4.12821	PC
AT5G66190	LFNR1	0	0.795042	0.946	0.447	0	0	2.11633	PC
AT3G52150	PSRP2	0	0.79486	0.817	0.273	0	0	2.99267	PC
AT5G21940	AT5G21940	0	0.793339	0.988	0.8	0	0	1.235	PC
AT4G39710	PNSL4	0	0.790215	0.877	0.297	0	0	2.95286	PC
AT5G46110	APE2	0	0.788484	0.973	0.576	0	0	1.68924	PC
AT5G02020	SIS	0	0.77939	0.957	0.7	0	0	1.36714	PC
AT1G74470	CHLP	0	0.779135	0.907	0.396	0	0	2.2904	PC
AT5G16130	RPS7C	0	0.774667	0.92	0.444	0	0	2.07207	PC
AT5G07020	MPH1	0	0.774417	0.866	0.291	0	0	2.97595	PC
AT5G15200	RPS9B	0	0.772063	0.99	0.795	0	0	1.24528	PC
AT3G52960	PRXIIE	0	0.771273	0.895	0.452	0	0	1.98009	PC
AT3G51820	CHLG	0	0.769523	0.907	0.358	0	0	2.53352	PC
AT4G04640	ATPC1	0	0.768749	0.902	0.413	0	0	2.18402	PC
AT5G09650	PPA6	0	0.766185	0.907	0.441	0	0	2.05669	PC
AT5G19510	AT5G19510	0	0.755215	0.972	0.644	0	0	1.50932	PC
AT2G04700	FTRC	0	0.753423	0.955	0.505	0	0	1.89109	PC
AT5G09660	PMDH2	0	0.749342	0.958	0.503	0	0	1.90457	PC
AT3G63190	RRF	0	0.747721	0.874	0.319	0	0	2.73981	PC
AT4G18730	RPL11C.2	0	0.74728	0.914	0.49	0	0	1.86531	PC
AT2G46820	CURT1B	0	0.747154	0.984	0.648	0	0	1.51852	PC
AT4G00100	RPS13B	0	0.742618	0.958	0.592	0	0	1.61824	PC
AT2G43560	FKBP16-3	0	0.742027	0.917	0.409	0	0	2.24205	PC
AT3G09200	RPP0B	0	0.741496	0.959	0.653	0	0	1.46861	PC
AT5G64040	PSAN	0	0.741418	0.915	0.463	0	0	1.97624	PC
AT5G45680	FKBP13	0	0.736506	0.832	0.252	0	0	3.30159	PC
AT1G03600	PSB27-1	0	0.735857	0.912	0.439	0	0	2.07745	PC
AT4G02770	PSAD1	0	0.733682	0.907	0.473	0	0	1.91755	PC
AT5G13510	RPL10	0	0.733535	0.805	0.273	0	0	2.94872	PC
AT3G55330	PPL1	0	0.732232	0.917	0.38	0	0	2.41316	PC
AT2G45680	TCP9	0	0.729856	0.791	0.295	0	0	2.68136	PC
AT1G03680	ATHM1	0	0.729118	0.935	0.46	0	0	2.03261	PC
AT5G23740	RPS11C	0	0.72705	0.911	0.458	0	0	1.98908	PC
AT2G24060	IF3-2	0	0.725175	0.835	0.226	0	0	3.69469	PC
AT5G61410	RPE	0	0.724402	0.986	0.715	0	0	1.37902	PC
AT2G44650	CPN10-2	0	0.722141	0.835	0.369	0	0	2.26287	PC
AT3G56090	FER3	0	0.722131	0.82	0.308	0	0	2.66234	PC
AT5G23120	HCF136	0	0.721455	0.967	0.566	0	0	1.70848	PC
AT3G58610	AT3G58610	0	0.720971	0.891	0.417	0	0	2.13669	PC
AT1G07770	RPS15AF	0	0.719793	0.98	0.676	0	0	1.4497	PC
AT3G62530	AT3G62530	0	0.719703	0.854	0.435	0	0	1.96322	PC
AT1G15820	LHCB6	0	0.718484	0.846	0.307	0	0	2.7557	PC
AT2G39470	PNSL1	0	0.716969	0.882	0.343	0	0	2.57143	PC
AT3G25520	ATL5	0	0.716885	0.95	0.601	0	0	1.5807	PC
AT5G07090	RPS4B	0	0.716757	0.912	0.481	0	0	1.89605	PC
AT2G30570	PSBW	0	0.715005	0.992	0.779	0	0	1.27343	PC
AT2G21660	RBG7	0	0.714567	0.698	0.278	0	0	2.51079	PC
AT4G10300	AT4G10300	0	0.713314	0.91	0.411	0	0	2.21411	PC
AT2G24020	STIC2	0	0.713098	0.908	0.392	0	0	2.31633	PC
AT1G28330	DRM1	0	0.71242	0.961	0.582	0	0	1.6512	PC
AT1G75380	BBD1	0	0.710513	0.859	0.35	0	0	2.45429	PC
AT3G19820	DIM	0	0.709682	0.844	0.235	0	0	3.59149	PC
AT3G16140	PSAH1	0	0.707862	0.963	0.536	0	0	1.79664	PC
AT4G29060	emb2726	0	0.705021	0.815	0.284	0	0	2.86972	PC
AT2G27680	AT2G27680	0	0.702421	0.906	0.391	0	0	2.31714	PC
AT2G20890	THF1	0	0.701063	0.863	0.322	0	0	2.68012	PC
AT4G09010	APX4	0	0.698611	0.842	0.27	0	0	3.11852	PC
AT4G39200	RPS25E	0	0.697579	0.989	0.78	0	0	1.26795	PC
AT5G26742	RH3	0	0.696928	0.849	0.274	0	0	3.09854	PC
AT3G45030	RPS20C.1	0	0.694278	0.884	0.42	0	0	2.10476	PC
AT3G04400	RPL23A.1	0	0.692028	0.98	0.711	0	0	1.37834	PC
AT5G20290	RPS8A	0	0.691262	0.987	0.765	0	0	1.2902	PC
AT1G23310	GGAT1	0	0.690623	0.994	0.825	0	0	1.20485	PC
AT1G73655	FKBP17-3	0	0.68789	0.814	0.239	0	0	3.40586	PC
AT3G14930	HEME1	0	0.68564	0.797	0.264	0	0	3.01894	PC
AT3G52380	CP33	0	0.683267	0.788	0.233	0	0	3.38197	PC
AT1G68590	AT1G68590	0	0.683127	0.745	0.192	0	0	3.88021	PC
AT3G50820	PSBO2	0	0.682454	0.89	0.399	0	0	2.23058	PC
AT4G13395	DVL10	0	0.682067	0.929	0.513	0	0	1.81092	PC
AT4G25740	RPS10A	0	0.681367	0.879	0.408	0	0	2.15441	PC
AT4G28750	PSAE1	0	0.680144	0.97	0.649	0	0	1.49461	PC
AT3G47070	AT3G47070	0	0.679902	0.829	0.342	0	0	2.42398	PC
AT3G63140	CSP41A	0	0.676613	0.85	0.348	0	0	2.44253	PC
AT1G56190	AT1G56190	0	0.676048	0.822	0.307	0	0	2.67752	PC
AT1G45474	LHCA5	0	0.674413	0.876	0.339	0	0	2.58407	PC
AT2G37660	AT2G37660	0	0.672764	0.756	0.196	0	0	3.85714	PC
AT3G09500	RPL35A	0	0.67241	0.966	0.637	0	0	1.51648	PC
AT2G47140	SDR3B	0	0.671058	0.57	0.136	0	0	4.19118	PC
AT4G16720	RPL15A	0	0.670745	0.949	0.572	0	0	1.65909	PC
AT2G05990	MOD1	0	0.67024	0.802	0.211	0	0	3.80095	PC
AT5G55220	TIG	0	0.670015	0.786	0.234	0	0	3.35897	PC
AT1G71500	AT1G71500	0	0.669959	0.978	0.66	0	0	1.48182	PC
AT2G40000	HSPRO2	0	0.665383	1	0.975	0	0	1.02564	PC
AT1G72370	RPSAA	0	0.664181	0.942	0.584	0	0	1.61301	PC
AT2G27720	AT2G27720	0	0.662185	0.973	0.691	0	0	1.4081	PC
AT3G13120	RPS10	0	0.66184	0.804	0.327	0	0	2.45872	PC
AT2G34860	PSA2	0	0.6604	0.921	0.432	0	0	2.13194	PC
AT4G00810	RPP1B	0	0.658717	0.914	0.527	0	0	1.73435	PC
AT3G27160	GHS1	0	0.658295	0.948	0.606	0	0	1.56436	PC
AT4G39040	AT4G39040	0	0.65717	0.81	0.243	0	0	3.33333	PC
AT4G17390	RPL15B	0	0.651912	0.96	0.63	0	0	1.52381	PC
AT5G60390	A1.3	0	0.651379	0.981	0.771	0	0	1.27237	PC
AT1G33810	AT1G33810	0	0.651377	0.847	0.33	0	0	2.56667	PC
AT1G12090	ELP	0	0.65129	0.598	0.123	0	0	4.86179	PC
AT3G18780	ACT2	0	0.650925	0.989	0.748	0	0	1.32219	PC
AT3G47470	LHCA4	0	0.647807	0.922	0.556	0	0	1.65827	PC
AT1G70760	ndhL	0	0.646519	0.859	0.335	0	0	2.56418	PC
AT4G31290	GGCT2;2	0	0.646001	0.925	0.484	0	0	1.91116	PC
AT1G14150	PNSL2	0	0.645487	0.765	0.223	0	0	3.43049	PC
ATCG00040	MATK	0	0.644398	0.996	0.894	0	0	1.11409	PC
AT1G65390	PP2A5	0	0.639161	0.602	0.147	0	0	4.09524	PC
AT3G52360	AT3G52360	0	0.638879	0.927	0.641	0	0	1.44618	PC
AT1G55450	AT1G55450	0	0.636764	0.857	0.498	0	0	1.72088	PC
AT3G11940	RPS5B	0	0.635556	0.979	0.702	0	0	1.39459	PC
ATCG00820	RPS19.1	0	0.635431	0.998	0.857	0	0	1.16453	PC
AT5G03940	FFC	0	0.634939	0.786	0.223	0	0	3.52466	PC
AT3G56340	RPS26C	0	0.634121	0.953	0.616	0	0	1.54708	PC
AT3G55980	SZF1	0	0.629357	0.882	0.459	0	0	1.92157	PC
AT3G56940	CRD1	0	0.624706	0.859	0.367	0	0	2.3406	PC
AT5G13100	AT5G13100	0	0.624075	0.94	0.51	0	0	1.84314	PC
AT5G24314	PTAC7	0	0.619279	0.771	0.222	0	0	3.47297	PC
AT1G15930	RPS12A	0	0.619124	0.962	0.62	0	0	1.55161	PC
AT5G02450	RPL36C	0	0.619082	0.955	0.647	0	0	1.47604	PC
AT5G44070	PCS1.1	0	0.618435	0.866	0.441	0	0	1.96372	PC
AT4G39970	AT4G39970	0	0.612515	0.805	0.269	0	0	2.99257	PC
AT1G09690	RPL21A.1	0	0.612305	0.958	0.638	0	0	1.50157	PC
AT5G21920	YLMG2	0	0.611783	0.803	0.227	0	0	3.53744	PC
AT3G11510	RPS14B	0	0.610981	0.948	0.622	0	0	1.52412	PC
AT1G19380	AT1G19380	0	0.610081	0.904	0.534	0	0	1.69288	PC
AT2G40140	CZF1	0	0.609582	0.962	0.673	0	0	1.42942	PC
AT1G55480	ZKT	0	0.608923	0.835	0.299	0	0	2.79264	PC
AT4G01050	TROL	0	0.608391	0.868	0.342	0	0	2.53801	PC
AT1G73230	AT1G73230	0	0.608226	0.887	0.45	0	0	1.97111	PC
AT4G17560	AT4G17560	0	0.603353	0.798	0.256	0	0	3.11719	PC
AT1G08980	AMI1	0	0.603129	0.844	0.316	0	0	2.67089	PC
AT3G61870	AT3G61870	0	0.602984	0.839	0.331	0	0	2.53474	PC
AT5G51010	AT5G51010	0	0.602787	0.807	0.243	0	0	3.32099	PC
AT1G15500	AATP2	0	0.602118	0.838	0.343	0	0	2.44315	PC
AT5G59730	ATEXO70H7	0	0.601471	0.789	0.329	0	0	2.39818	PC
AT1G71697	CK1	0	0.601347	0.984	0.808	0	0	1.21782	PC
AT2G36835	AT2G36835	0	0.600725	0.896	0.442	0	0	2.02715	PC
AT4G05010	AT4G05010	0	0.599591	0.878	0.483	0	0	1.81781	PC
AT4G17600	LIL3.1	0	0.597643	0.7	0.169	0	0	4.14201	PC
AT3G61150	HDG1	0	0.597208	0.658	0.26	0	0	2.53077	PC
AT2G33370	RPL23A.2	0	0.595975	0.863	0.434	0	0	1.98848	PC
AT4G34150	AT4G34150	0	0.595421	0.981	0.72	0	0	1.3625	PC
AT4G27440	PORB	0	0.59394	0.631	0.134	0	0	4.70896	PC
AT4G02530	AT4G02530	0	0.591554	0.833	0.29	0	0	2.87241	PC
AT5G47700	RPP1C	0	0.591453	0.907	0.543	0	0	1.67035	PC
AT5G52650	RPS10C	0	0.590032	0.924	0.565	0	0	1.6354	PC
AT2G18020	RPL8A	0	0.589331	0.936	0.605	0	0	1.54711	PC
AT3G62870	RPL7AB	0	0.584588	0.936	0.596	0	0	1.57047	PC
AT2G47060	AT2G47060	0	0.583719	0.877	0.385	0	0	2.27792	PC
AT1G19150	LHCA6	0	0.583438	0.717	0.16	0	0	4.48125	PC
AT3G22960	PKP1	0	0.582327	0.831	0.29	0	0	2.86552	PC
AT5G39740	RPL5B	0	0.580593	0.906	0.509	0	0	1.77996	PC
AT4G05180	PSBQ2	0	0.579061	0.881	0.407	0	0	2.16462	PC
AT3G48420	CBBY	0	0.577404	0.894	0.418	0	0	2.13876	PC
AT1G74880	ndhO	0	0.576965	0.867	0.372	0	0	2.33065	PC
AT5G38520	AT5G38520	0	0.575189	0.799	0.239	0	0	3.3431	PC
AT2G39570	ACR9	0	0.574336	0.923	0.551	0	0	1.67514	PC
AT4G35450	AKR2	0	0.573964	0.937	0.544	0	0	1.72243	PC
AT2G36160	RPS14A	0	0.573689	0.945	0.594	0	0	1.59091	PC
AT4G24750	STR11	0	0.570236	0.735	0.172	0	0	4.27326	PC
AT2G41840	RPS2C	0	0.569378	0.95	0.621	0	0	1.52979	PC
AT5G38660	APE1	0	0.569136	0.863	0.38	0	0	2.27105	PC
AT1G77940	RPL30B	0	0.568377	0.925	0.588	0	0	1.57313	PC
AT5G52970	AT5G52970	0	0.567747	0.747	0.183	0	0	4.08197	PC
AT3G07195	AT3G07195	0	0.567143	0.602	0.199	0	0	3.02513	PC
AT5G47110	LIL3.2	0	0.564951	0.862	0.39	0	0	2.21026	PC
AT5G52920	PKP2	0	0.564781	0.825	0.299	0	0	2.7592	PC
AT4G27800	PPH1	0	0.564431	0.893	0.398	0	0	2.24372	PC
AT5G17170	ENH1	0	0.563317	0.751	0.248	0	0	3.02823	PC
AT2G28800	ALB3	0	0.562845	0.902	0.483	0	0	1.86749	PC
AT1G03475	CPX1	0	0.561953	0.76	0.278	0	0	2.73381	PC
AT5G53050	AT5G53050	0	0.561793	0.928	0.595	0	0	1.55966	PC
AT5G19220	ADG2	0	0.560852	0.843	0.346	0	0	2.43642	PC
AT3G51510	AT3G51510	0	0.560475	0.768	0.239	0	0	3.21339	PC
AT1G30230	AT1G30230	0	0.560071	0.981	0.695	0	0	1.41151	PC
AT3G01480	CYP38	0	0.559871	0.785	0.277	0	0	2.83394	PC
AT4G22890	PGRL1A	0	0.558175	0.925	0.473	0	0	1.9556	PC
AT4G09320	NDK1	0	0.556462	0.894	0.543	0	0	1.64641	PC
AT1G57660	RPL21E	0	0.555774	0.863	0.485	0	0	1.77938	PC
AT3G28900	RPL34C	0	0.555583	0.773	0.343	0	0	2.25364	PC
AT2G44920	AT2G44920	0	0.555544	0.808	0.288	0	0	2.80556	PC
AT2G21385	AT2G21385	0	0.554776	0.808	0.324	0	0	2.49383	PC
AT1G12410	CLPR2	0	0.554271	0.916	0.517	0	0	1.77176	PC
AT5G02960	RPS23B	0	0.553653	0.967	0.69	0	0	1.40145	PC
AT4G18480	CHLI1	0	0.553124	0.686	0.172	0	0	3.98837	PC
AT1G32080	PLGG1	0	0.553098	0.785	0.296	0	0	2.65203	PC
AT1G02280	TOC33	0	0.553043	0.759	0.267	0	0	2.8427	PC
AT3G59540	RPL38A	0	0.552825	0.933	0.591	0	0	1.57868	PC
AT2G43750	OASB	0	0.552756	0.865	0.439	0	0	1.97039	PC
AT1G02780	RPL19A	0	0.552653	0.984	0.773	0	0	1.27296	PC
AT3G14110	FLU	0	0.549806	0.748	0.212	0	0	3.5283	PC
AT1G52230	PSAH2	0	0.549366	0.704	0.218	0	0	3.22936	PC
AT5G53490	AT5G53490	0	0.549326	0.781	0.256	0	0	3.05078	PC
AT3G13470	CPN60B2	0	0.54733	0.69	0.24	0	0	2.875	PC
AT5G51110	ATP1	0	0.546436	0.882	0.386	0	0	2.28497	PC
AT1G78020	FLZ6	0	0.5461	0.705	0.231	0	0	3.05195	PC
AT5G28060	RPS24B	0	0.545524	0.963	0.651	0	0	1.47926	PC
AT3G02730	TRXF1	0	0.545142	0.77	0.268	0	0	2.87313	PC
AT3G02080	RPS19A	0	0.544898	0.961	0.649	0	0	1.48074	PC
AT1G62750	CPEFG	0	0.544815	0.845	0.391	0	0	2.16113	PC
AT1G21500	AT1G21500	0	0.541317	0.717	0.185	0	0	3.87568	PC
AT5G11450	AT5G11450	0	0.539455	0.728	0.209	0	0	3.48325	PC
AT3G32930	AT3G32930	0	0.538438	0.786	0.234	0	0	3.35897	PC
AT5G22640	TIC100	0	0.538411	0.718	0.14	0	0	5.12857	PC
AT4G04330	RBCX1	0	0.536658	0.708	0.15	0	0	4.72	PC
ATCG00790	RPL16.1	0	0.536593	0.99	0.779	0	0	1.27086	PC
AT2G19730	RPL28A	0	0.535708	0.952	0.657	0	0	1.44901	PC
AT1G11750	CLPP6	0	0.535017	0.8	0.332	0	0	2.40964	PC
AT4G27090	RPL14B	0	0.534576	0.986	0.765	0	0	1.28889	PC
AT1G34000	OHP2	0	0.534149	0.798	0.34	0	0	2.34706	PC
AT1G76450	PPD3	0	0.533825	0.809	0.283	0	0	2.85866	PC
AT4G35250	AT4G35250	0	0.532009	0.786	0.293	0	0	2.68259	PC
AT1G77490	APXT	0	0.531274	0.796	0.301	0	0	2.64452	PC
ATCG00800	RPS3	0	0.529547	0.988	0.773	0	0	1.27814	PC
AT2G01250	RPL7B	0	0.528741	0.912	0.585	0	0	1.55897	PC
AT1G08360	RPL10AA	0	0.526442	0.919	0.556	0	0	1.65288	PC
AT5G16710	DHAR3	0	0.52502	0.825	0.333	0	0	2.47748	PC
AT3G52590	RPL40B	0	0.524837	0.987	0.768	0	0	1.28516	PC
AT5G27850	RPL18C	0	0.523858	0.948	0.65	0	0	1.45846	PC
AT1G67430	RPL17B	0	0.522996	0.959	0.694	0	0	1.38184	PC
AT5G58330	AT5G58330	0	0.521106	0.861	0.419	0	0	2.05489	PC
AT5G01650	AT5G01650	0	0.520666	0.898	0.488	0	0	1.84016	PC
AT5G22340	AT5G22340	0	0.520345	0.731	0.183	0	0	3.99454	PC
AT1G18730	PNSB4	0	0.519204	0.829	0.319	0	0	2.59875	PC
AT2G41100	CML12	0	0.519189	0.977	0.74	0	0	1.32027	PC
AT1G69620	RPL34B	0	0.518587	0.976	0.701	0	0	1.3923	PC
AT5G13650	AT5G13650	0	0.518066	0.936	0.577	0	0	1.62218	PC
AT1G75690	LQY1	0	0.516543	0.816	0.302	0	0	2.70199	PC
AT1G16080	AT1G16080	0	0.51641	0.765	0.265	0	0	2.88679	PC
AT4G17040	CLPR4	0	0.515797	0.917	0.539	0	0	1.7013	PC
AT3G26710	CCB1	0	0.515559	0.776	0.271	0	0	2.86347	PC
ATCG00810	RPL22	0	0.514867	0.986	0.705	0	0	1.39858	PC
AT3G53740	RPL36B	0	0.514283	0.956	0.657	0	0	1.4551	PC
AT2G45180	AT2G45180	0	0.514245	0.665	0.224	0	0	2.96875	PC
AT1G43170	ARP1	0	0.513976	0.971	0.687	0	0	1.41339	PC
AT2G47590	PHR2	0	0.513134	0.687	0.162	0	0	4.24074	PC
AT4G24280	HSP70-6	0	0.51308	0.851	0.47	0	0	1.81064	PC
AT5G23060	CAS	0	0.510872	0.695	0.174	0	0	3.99425	PC
AT5G35360	CAC2	0	0.51017	0.83	0.357	0	0	2.32493	PC
AT5G64460	AT5G64460	0	0.506612	0.767	0.265	0	0	2.89434	PC
AT2G29630	THIC	0	0.506014	0.774	0.295	0	0	2.62373	PC
AT5G17920	MS1	0	0.505785	0.917	0.555	0	0	1.65225	PC
AT2G05310	AT2G05310	0	0.502917	0.778	0.274	0	0	2.83942	PC
AT3G55440	CTIMC	0	0.502188	0.993	0.809	0	0	1.22744	PC
AT2G36170	RPL40B.1	0	0.501549	0.87	0.48	0	0	1.8125	PC
AT5G23900	RPL13D	0	0.501445	0.894	0.518	0	0	1.72587	PC
AT1G57720	AT1G57720	0	0.499613	0.879	0.471	0	0	1.86624	PC
AT1G28380	NSL1	0	0.498814	0.895	0.537	0	0	1.66667	PC
AT3G04790	RPI3	0	0.49853	0.674	0.225	0	0	2.99556	PC
AT1G53170	ERF8	0	0.496386	0.603	0.19	0	0	3.17368	PC
AT5G27700	RPS21C	0	0.496192	0.962	0.671	0	0	1.43368	PC
AT4G11010	NDPK3	0	0.495633	0.848	0.421	0	0	2.01425	PC
AT3G16080	RPL37C	0	0.495354	0.848	0.451	0	0	1.88027	PC
AT3G06500	INVC	0	0.495308	0.922	0.604	0	0	1.52649	PC
AT5G45775	RPL11C	0	0.494855	0.762	0.309	0	0	2.46602	PC
AT4G09800	RPS18C.2	0	0.494127	0.932	0.561	0	0	1.66132	PC
AT5G13120	PNSL5	0	0.493209	0.751	0.283	0	0	2.65371	PC
AT2G36620	RPL24A	0	0.492631	0.793	0.391	0	0	2.02813	PC
AT3G24830	RPL13AB	0	0.492046	0.945	0.626	0	0	1.50958	PC
AT3G49010	RPL13B	0	0.490065	0.854	0.472	0	0	1.80932	PC
AT5G46290	KASI	0	0.489844	0.792	0.329	0	0	2.40729	PC
AT5G51820	PGMP	0	0.489244	0.728	0.2	0	0	3.64	PC
AT3G26900	SKL1	0	0.489125	0.79	0.303	0	0	2.60726	PC
AT3G02560	RPS7B	0	0.488018	0.91	0.562	0	0	1.61922	PC
AT1G43670	CYFBP	0	0.487946	0.861	0.445	0	0	1.93483	PC
AT3G57530	CPK32	0	0.487378	0.935	0.625	0	0	1.496	PC
AT1G17880	BTF3	0	0.486298	0.949	0.654	0	0	1.45107	PC
AT1G01100	RPP1A	0	0.484827	0.962	0.684	0	0	1.40643	PC
AT3G12080	emb2738	0	0.484739	0.708	0.186	0	0	3.80645	PC
AT1G57860	RPL21E.1	0	0.484246	0.74	0.332	0	0	2.22892	PC
AT1G54780	TLP18.3	0	0.484206	0.721	0.23	0	0	3.13478	PC
AT2G26080	GLDP2	0	0.484098	0.743	0.276	0	0	2.69203	PC
AT2G21580	RPS25B	0	0.48386	0.912	0.548	0	0	1.66423	PC
AT5G47840	AMK2	0	0.483255	0.837	0.379	0	0	2.20844	PC
AT1G03630	PORC	0	0.483111	0.605	0.123	0	0	4.9187	PC
AT3G23920	BAM1.1	0	0.482149	0.994	0.885	0	0	1.12316	PC
AT5G42270	FTSH5	0	0.481464	0.829	0.382	0	0	2.17016	PC
AT1G08520	CHLD	0	0.481063	0.741	0.243	0	0	3.04938	PC
AT1G73060	LPA3	0	0.480506	0.789	0.309	0	0	2.5534	PC
AT2G34480	AT2G34480	0	0.480274	0.95	0.651	0	0	1.45929	PC
ATCG00780	RPL14	0	0.479505	0.978	0.681	0	0	1.43612	PC
AT4G13940	SAHH1	0	0.478736	0.964	0.7	0	0	1.37714	PC
AT2G17240	AT2G17240	0	0.47866	0.853	0.461	0	0	1.85033	PC
AT2G30020	AT2G30020	0	0.476729	0.86	0.507	0	0	1.69625	PC
ATCG00380	RPS4.2	0	0.476322	0.996	0.834	0	0	1.19424	PC
AT1G13440	GAPC2	0	0.475833	0.952	0.692	0	0	1.37572	PC
AT5G63570	GSA1	0	0.475403	0.848	0.447	0	0	1.89709	PC
AT3G24430	HCF101	0	0.475393	0.717	0.206	0	0	3.48058	PC
AT1G22700	PYG7	0	0.475051	0.695	0.19	0	0	3.65789	PC
AT3G61440	CYSC1	0	0.474298	0.931	0.544	0	0	1.7114	PC
AT2G05220	RPS17B	0	0.47411	0.92	0.574	0	0	1.60279	PC
AT3G12120	FAD2	0	0.472584	0.928	0.584	0	0	1.58904	PC
AT4G09040	AT4G09040	0	0.472572	0.659	0.151	0	0	4.36424	PC
AT3G61640	AGP20	0	0.471897	0.821	0.408	0	0	2.01225	PC
AT3G05590	RPL18B	0	0.471748	0.959	0.664	0	0	1.44428	PC
AT3G11820	SYP121	0	0.471124	0.936	0.639	0	0	1.46479	PC
AT3G14600	RPL18AC	0	0.470502	0.894	0.5	0	0	1.788	PC
AT4G17230	SCL13	0	0.470066	0.907	0.566	0	0	1.60247	PC
AT4G18100	RPL32A	0	0.469964	0.949	0.665	0	0	1.42707	PC
AT4G31780	MGD1	0	0.469953	0.924	0.546	0	0	1.69231	PC
AT3G15840	PIFI	0	0.469643	0.85	0.411	0	0	2.06813	PC
AT3G48730	GSA2	0	0.469439	0.612	0.133	0	0	4.6015	PC
AT5G04430	BTR1	0	0.468092	0.814	0.369	0	0	2.20596	PC
AT2G18710	SCY1	0	0.467591	0.741	0.273	0	0	2.71429	PC
AT3G25660	GATA	0	0.46748	0.69	0.194	0	0	3.5567	PC
AT5G60670	RPL12C	0	0.467297	0.609	0.135	0	0	4.51111	PC
AT3G16640	TCTP1	0	0.466047	0.999	0.914	0	0	1.093	PC
AT2G04030	HSP90-5	0	0.465445	0.683	0.232	0	0	2.94397	PC
AT2G34590	E1-BETA-2	0	0.465177	0.772	0.282	0	0	2.73759	PC
AT1G09940	HEMA2	0	0.465093	0.957	0.684	0	0	1.39912	PC
AT3G14210	ESM1	0	0.464868	0.4	0.066	0	0	6.06061	PC
AT3G20390	AT3G20390	0	0.464308	0.934	0.595	0	0	1.56975	PC
AT1G43560	Aty2	0	0.46424	0.762	0.304	0	0	2.50658	PC
AT2G32060	RPS12C	0	0.463667	0.788	0.375	0	0	2.10133	PC
AT5G24610	AT5G24610	0	0.462402	0.871	0.454	0	0	1.9185	PC
AT4G18370	DEGP5	0	0.461732	0.705	0.205	0	0	3.43902	PC
AT5G57170	AT5G57170	0	0.461403	0.628	0.115	0	0	5.46087	PC
AT1G14810	AT1G14810	0	0.461109	0.76	0.331	0	0	2.29607	PC
AT4G33865	RPS29C.2	0	0.458652	0.951	0.663	0	0	1.43439	PC
AT1G21680	AT1G21680	0	0.458424	0.871	0.495	0	0	1.7596	PC
AT5G45390	CLPP4	0	0.457553	0.88	0.518	0	0	1.69884	PC
AT2G31810	AT2G31810	0	0.457364	0.852	0.441	0	0	1.93197	PC
AT3G08030	AT3G08030	0	0.457091	0.659	0.145	0	0	4.54483	PC
AT2G31040	CGL160	0	0.456071	0.716	0.248	0	0	2.8871	PC
AT1G17220	FUG1	0	0.455491	0.69	0.176	0	0	3.92045	PC
AT1G65260	VIPP1	0	0.455093	0.891	0.466	0	0	1.91202	PC
AT3G07110	AT3G07110	0	0.454699	0.818	0.43	0	0	1.90233	PC
AT4G28080	TSS	0	0.454115	0.686	0.168	0	0	4.08333	PC
AT4G34090	AT4G34090	0	0.453508	0.685	0.178	0	0	3.84831	PC
AT4G39460	SAMC1	0	0.453354	0.701	0.221	0	0	3.17195	PC
AT5G08280	HEMC	0	0.451197	0.801	0.432	0	0	1.85417	PC
AT5G62300	RPS20C	0	0.451141	0.959	0.655	0	0	1.46412	PC
AT1G28150	AT1G28150	0	0.450375	0.754	0.29	0	0	2.6	PC
AT3G60245	RPL37AC	0	0.450011	0.976	0.744	0	0	1.31183	PC
AT3G53020	RPL24B	0	0.449961	0.934	0.623	0	0	1.4992	PC
AT1G60550	MENB	0	0.44918	0.663	0.163	0	0	4.06748	PC
AT5G28840	GME	0	0.448955	0.913	0.575	0	0	1.58783	PC
AT3G49470	NACA2	0	0.448047	0.663	0.152	0	0	4.36184	PC
AT5G46800	BOU	0	0.446559	0.695	0.244	0	0	2.84836	PC
AT5G08050	AT5G08050	0	0.446159	0.686	0.228	0	0	3.00877	PC
AT5G21430	ndhU	0	0.44555	0.817	0.338	0	0	2.41716	PC
AT2G47940	DEGP2	0	0.443899	0.705	0.208	0	0	3.38942	PC
AT3G15850	ADS3	0	0.443332	0.816	0.345	0	0	2.36522	PC
AT1G01090	PDH-E1 ALPHA	0	0.442781	0.849	0.45	0	0	1.88667	PC
AT3G60210	CPN10-1	0	0.442516	0.69	0.223	0	0	3.09417	PC
AT4G25370	CLPT1	0	0.442354	0.804	0.401	0	0	2.00499	PC
AT4G26555	FKBP16-1	0	0.441887	0.697	0.196	0	0	3.55612	PC
AT4G37300	MEE59	0	0.441859	0.85	0.476	0	0	1.78571	PC
AT5G17710	EMB1241	0	0.441284	0.823	0.464	0	0	1.77371	PC
AT4G13500	AT4G13500	0	0.440981	0.679	0.186	0	0	3.65054	PC
AT4G33010	GLDP1	0	0.440432	0.79	0.314	0	0	2.51592	PC
AT1G64770	NDF2	0	0.439826	0.656	0.165	0	0	3.97576	PC
AT5G19940	PAP8	0	0.439788	0.833	0.368	0	0	2.26359	PC
AT2G25840	OVA4	0	0.439563	0.65	0.14	0	0	4.64286	PC
AT2G41680	NTRC	0	0.437928	0.715	0.282	0	0	2.53546	PC
AT1G01170	AT1G01170	0	0.435101	0.786	0.296	0	0	2.65541	PC
AT5G62790	DXR	0	0.4342	0.709	0.227	0	0	3.12335	PC
AT4G34670	RPS3AB	0	0.433366	0.849	0.438	0	0	1.93836	PC
AT1G42960	AT1G42960	0	0.432625	0.886	0.502	0	0	1.76494	PC
AT1G32200	ATS1	0	0.43128	0.666	0.184	0	0	3.61957	PC
AT1G13270	MAP1B	0	0.430466	0.615	0.154	0	0	3.99351	PC
AT5G14800	PROC1	0	0.428521	0.865	0.505	0	0	1.71287	PC
AT1G32550	FdC1	0	0.428089	0.685	0.193	0	0	3.54922	PC
AT2G48070	RPH1	0	0.42676	0.697	0.244	0	0	2.85656	PC
AT4G33520	PAA1.1	0	0.42674	0.769	0.353	0	0	2.17847	PC
AT2G29180	AT2G29180	0	0.425552	0.573	0.111	0	0	5.16216	PC
AT5G44580	AT5G44580	0	0.425302	0.768	0.359	0	0	2.13928	PC
AT3G12345	AT3G12345	0	0.424789	0.757	0.349	0	0	2.16905	PC
AT1G04420	AT1G04420	0	0.424618	0.659	0.206	0	0	3.19903	PC
AT5G43750	PNSB5	0	0.423686	0.76	0.293	0	0	2.59386	PC
AT4G21860	MSRB2	0	0.422348	0.896	0.518	0	0	1.72973	PC
AT2G26900	BASS2	0	0.421695	0.644	0.158	0	0	4.07595	PC
AT1G21350	AT1G21350	0	0.420953	0.678	0.205	0	0	3.30732	PC
AT5G66530	AT5G66530	0	0.420904	0.653	0.192	0	0	3.40104	PC
AT5G14260	AT5G14260	0	0.420619	0.739	0.3	0	0	2.46333	PC
AT1G22780	RPS18C	0	0.419605	0.876	0.535	0	0	1.63738	PC
AT1G74050	RPL6C	0	0.418861	0.879	0.491	0	0	1.79022	PC
AT2G21280	GC1.1	0	0.417966	0.674	0.221	0	0	3.04977	PC
AT4G27600	NARA5	0	0.417121	0.74	0.322	0	0	2.29814	PC
AT5G19760	DTC	0	0.41604	0.904	0.544	0	0	1.66176	PC
AT3G25530	GLYR1	0	0.415451	0.769	0.305	0	0	2.52131	PC
AT4G14320	AT4G14320	0	0.415237	0.854	0.496	0	0	1.72177	PC
AT3G16250	PNSB3	0	0.415186	0.598	0.153	0	0	3.9085	PC
AT1G74670	GASA6	0	0.414143	0.384	0.059	0	0	6.50847	PC
AT1G64680	AT1G64680	0	0.414103	0.806	0.343	0	0	2.34985	PC
AT1G63940	MDAR5	0	0.412878	0.655	0.263	0	0	2.49049	PC
AT3G48930	RPS11A	0	0.412569	0.9	0.56	0	0	1.60714	PC
AT5G60600	ISPG	0	0.412458	0.871	0.487	0	0	1.7885	PC
AT3G46970	PHS2	0	0.411278	0.647	0.178	0	0	3.63483	PC
AT5G57930	APO2	0	0.410801	0.635	0.143	0	0	4.44056	PC
AT1G69740	HEMB1	0	0.410452	0.895	0.535	0	0	1.6729	PC
AT5G35530	RPS3C	0	0.410413	0.788	0.385	0	0	2.04675	PC
AT3G26070	PAP4	0	0.410321	0.759	0.327	0	0	2.3211	PC
AT2G20270	AT2G20270	0	0.408429	0.743	0.32	0	0	2.32187	PC
AT1G74730	AT1G74730	0	0.407526	0.629	0.173	0	0	3.63584	PC
AT1G04270	RPS15A	0	0.40696	0.88	0.507	0	0	1.7357	PC
AT4G38160	pde191	0	0.40647	0.512	0.062	0	0	8.25806	PC
AT2G40510	RPS26B	0	0.405879	0.864	0.528	0	0	1.63636	PC
AT3G20230	AT3G20230	0	0.405431	0.621	0.15	0	0	4.14	PC
AT4G39900	AT4G39900	0	0.405091	0.613	0.123	0	0	4.98374	PC
AT3G04920	RPS24A	0	0.404202	0.895	0.54	0	0	1.65741	PC
AT1G73530	ORRM6	0	0.403852	0.727	0.292	0	0	2.48973	PC
AT1G01050	PPA1	0	0.401546	0.76	0.303	0	0	2.50825	PC
AT1G64720	CP5	0	0.401208	0.99	0.804	0	0	1.23134	PC
AT2G26540	UROS	0	0.400285	0.762	0.344	0	0	2.21512	PC
AT5G17230	PSY	0	0.400163	0.671	0.226	0	0	2.96903	PC
AT5G03880	AT5G03880	0	0.399929	0.923	0.52	0	0	1.775	PC
AT1G70410	BCA4	0	0.399275	0.906	0.542	0	0	1.67159	PC
AT5G46430	RPL32B	0	0.399073	0.903	0.573	0	0	1.57592	PC
AT1G10360	GSTU18	0	0.398943	0.736	0.297	0	0	2.47811	PC
AT4G13170	RPL13AC	0	0.397759	0.645	0.231	0	0	2.79221	PC
AT2G01110	TATC	0	0.396066	0.795	0.395	0	0	2.01266	PC
AT2G43910	ATHOL1	0	0.394213	0.655	0.194	0	0	3.37629	PC
AT5G24690	AT5G24690	0	0.393745	0.772	0.376	0	0	2.05319	PC
AT1G11430	MORF9	0	0.391328	0.689	0.299	0	0	2.30435	PC
AT1G56045	RPL41G	0	0.390995	0.894	0.539	0	0	1.65863	PC
AT5G46420	AT5G46420	0	0.390275	0.696	0.25	0	0	2.784	PC
AT1G22630	AT1G22630	0	0.389928	0.605	0.147	0	0	4.11565	PC
AT2G14880	AT2G14880	0	0.389697	0.572	0.144	0	0	3.97222	PC
AT2G24270	ALDH11A3	0	0.389612	0.729	0.294	0	0	2.47959	PC
AT3G26740	CCL	0	0.38847	0.702	0.301	0	0	2.33223	PC
AT5G17670	AT5G17670	0	0.388372	0.68	0.223	0	0	3.04933	PC
AT1G21600	PTAC6	0	0.388218	0.59	0.122	0	0	4.83607	PC
AT5G01920	STN8	0	0.387364	0.653	0.201	0	0	3.24876	PC
AT4G26670	TIM22-2	0	0.386559	0.542	0.072	0	0	7.52778	PC
AT3G50685	AT3G50685	0	0.386425	0.59	0.148	0	0	3.98649	PC
AT1G29390	COR413IM2	0	0.386255	0.69	0.255	0	0	2.70588	PC
AT1G48030	LPD1	0	0.38575	0.798	0.448	0	0	1.78125	PC
AT3G15520	CYP37	0	0.385654	0.629	0.183	0	0	3.43716	PC
AT4G38225	AT4G38225	0	0.384394	0.723	0.296	0	0	2.44257	PC
AT5G54290	CcdA	0	0.383337	0.717	0.272	0	0	2.63603	PC
AT2G44640	AT2G44640	0	0.383318	0.528	0.071	0	0	7.43662	PC
AT1G35420	AT1G35420	0	0.382445	0.647	0.183	0	0	3.53552	PC
AT1G51400	AT1G51400	0	0.382239	0.753	0.359	0	0	2.09749	PC
AT5G08650	AT5G08650	0	0.381733	0.692	0.214	0	0	3.23364	PC
AT1G20010	TUBB5	0	0.381296	0.572	0.102	0	0	5.60784	PC
AT3G62910	APG3	0	0.380372	0.61	0.149	0	0	4.09396	PC
AT5G12860	DIT1	0	0.380316	0.704	0.313	0	0	2.2492	PC
AT2G01590	CRR3	0	0.380108	0.655	0.199	0	0	3.29146	PC
AT1G01320	AT1G01320	0	0.379921	0.723	0.291	0	0	2.48454	PC
AT5G22440	RPL10AC	0	0.379722	0.679	0.269	0	0	2.52416	PC
AT2G39670	AT2G39670	0	0.378419	0.579	0.142	0	0	4.07746	PC
AT2G38170	CAX1	0	0.378029	0.573	0.168	0	0	3.41071	PC
AT4G22780	ACR7	0	0.377963	0.677	0.238	0	0	2.84454	PC
AT5G17310	UGP1	0	0.377195	0.545	0.175	0	0	3.11429	PC
AT5G27560	AT5G27560	0	0.376513	0.66	0.216	0	0	3.05556	PC
AT2G37270	RPS5A	0	0.376474	0.766	0.392	0	0	1.95408	PC
AT2G29310	AT2G29310	0	0.375468	0.514	0.099	0	0	5.19192	PC
AT1G02560	CLPP5	0	0.375155	0.829	0.43	0	0	1.92791	PC
AT4G08280	AT4G08280	0	0.374624	0.751	0.332	0	0	2.26205	PC
AT4G23060	IQD22	0	0.373249	0.741	0.349	0	0	2.12321	PC
AT1G08550	VDE1	0	0.372356	0.655	0.226	0	0	2.89823	PC
AT3G56880	AT3G56880	0	0.372253	0.765	0.352	0	0	2.1733	PC
AT3G47860	CHL	0	0.371686	0.607	0.146	0	0	4.15753	PC
AT1G09795	HISN1B	0	0.371275	0.727	0.313	0	0	2.32268	PC
AT5G42765	AT5G42765	0	0.370331	0.642	0.173	0	0	3.71098	PC
AT5G02120	OHP1	0	0.369987	0.66	0.232	0	0	2.84483	PC
AT1G67280	AT1G67280	0	0.368873	0.801	0.403	0	0	1.98759	PC
AT5G48300	APS1	0	0.368605	0.768	0.334	0	0	2.2994	PC
AT3G08940	LHCB4.2	0	0.368329	0.534	0.165	0	0	3.23636	PC
AT3G02690	AT3G02690	0	0.367939	0.62	0.173	0	0	3.58382	PC
AT4G15560	DXS	0	0.36773	0.699	0.274	0	0	2.55109	PC
AT1G76010	AT1G76010	0	0.367645	0.843	0.479	0	0	1.75992	PC
AT5G11480	AT5G11480	0	0.366884	0.55	0.106	0	0	5.18868	PC
AT4G16410	AT4G16410	0	0.366598	0.616	0.228	0	0	2.70175	PC
AT1G75860	AT1G75860	0	0.365706	0.852	0.47	0	0	1.81277	PC
AT4G28030	AT4G28030	0	0.365352	0.661	0.223	0	0	2.96413	PC
AT1G31800	CYP97A3	0	0.365077	0.617	0.188	0	0	3.28191	PC
AT2G44120	AT2G44120	0	0.364563	0.819	0.447	0	0	1.83221	PC
AT4G02790	DGP3	0	0.364242	0.544	0.092	0	0	5.91304	PC
AT5G52440	TATB	0	0.363995	0.681	0.247	0	0	2.75709	PC
AT5G59250	AT5G59250	0	0.362189	0.654	0.214	0	0	3.05607	PC
AT4G34265	AT4G34265	0	0.361687	0.795	0.425	0	0	1.87059	PC
AT4G34881	AT4G34881	0	0.35932	0.916	0.585	0	0	1.56581	PC
ATCG00650	RPS18	0	0.359231	0.841	0.469	0	0	1.79318	PC
AT5G04140	GLU1	0	0.358368	0.88	0.504	0	0	1.74603	PC
AT1G50320	ATHX	0	0.358153	0.905	0.575	0	0	1.57391	PC
AT2G36250	FTSZ2-1	0	0.357858	0.627	0.196	0	0	3.19898	PC
AT3G11170	FAD7	0	0.357789	0.92	0.581	0	0	1.58348	PC
AT2G45470	FLA8	0	0.357206	0.553	0.093	0	0	5.94624	PC
AT5G23040	CPP1	0	0.356071	0.759	0.381	0	0	1.99213	PC
ATCG01130	YCF1.2	0	0.354772	0.99	0.813	0	0	1.21771	PC
AT1G80480	PTAC17	0	0.354348	0.619	0.175	0	0	3.53714	PC
AT5G64570	BXL4	0	0.353819	0.443	0.099	0	0	4.47475	PC
AT4G28025	AT4G28025	0	0.349959	0.84	0.494	0	0	1.7004	PC
AT1G12800	AT1G12800	0	0.349421	0.618	0.18	0	0	3.43333	PC
AT1G08540	SIGB	0	0.349327	0.558	0.126	0	0	4.42857	PC
AT5G47210	RGGC	0	0.349276	0.865	0.52	0	0	1.66346	PC
AT4G02725	AT4G02725	0	0.349071	0.673	0.269	0	0	2.50186	PC
AT1G16720	HCF173	0	0.348897	0.661	0.212	0	0	3.11792	PC
AT4G32340	AT4G32340	0	0.348114	0.623	0.201	0	0	3.0995	PC
AT3G43540	AT3G43540	0	0.34787	0.58	0.123	0	0	4.71545	PC
AT5G14660	PDF1B	0	0.347494	0.568	0.135	0	0	4.20741	PC
AT4G26230	RPL31B	0	0.346483	0.871	0.526	0	0	1.65589	PC
AT2G42600	PPC2	0	0.345493	0.658	0.231	0	0	2.84848	PC
AT1G33040	NACA5	0	0.344586	0.52	0.102	0	0	5.09804	PC
AT2G36145	AT2G36145	0	0.343843	0.557	0.158	0	0	3.52532	PC
AT4G01690	PPOX1.1	0	0.343228	0.677	0.302	0	0	2.24172	PC
AT3G18890	TIC62	0	0.342419	0.575	0.147	0	0	3.91156	PC
AT4G13670	PTAC5	0	0.341966	0.564	0.13	0	0	4.33846	PC
AT1G76405	OEP21B	0	0.340201	0.518	0.084	0	0	6.16667	PC
AT3G11945	PDS2	0	0.338133	0.626	0.182	0	0	3.43956	PC
AT2G46280	TIF3I1	0	0.3373	0.835	0.493	0	0	1.69371	PC
AT3G57610	PURA	0	0.337069	0.638	0.241	0	0	2.6473	PC
AT5G58090	AT5G58090	0	0.336983	0.55	0.148	0	0	3.71622	PC
AT1G20810	FKBP18	0	0.336901	0.648	0.228	0	0	2.84211	PC
AT5G53860	emb2737	0	0.336722	0.596	0.161	0	0	3.70186	PC
AT2G44050	COS1	0	0.335711	0.636	0.233	0	0	2.72961	PC
AT1G70310	SPDSYN2	0	0.33554	0.602	0.186	0	0	3.23656	PC
AT5G13410	FKBP19	0	0.334956	0.684	0.26	0	0	2.63077	PC
AT1G52510	AT1G52510	0	0.334847	0.712	0.31	0	0	2.29677	PC
AT4G31530	AT4G31530	0	0.333565	0.681	0.256	0	0	2.66016	PC
AT1G64150	PAM71	0	0.333132	0.542	0.122	0	0	4.44262	PC
AT4G30690	IF3-4	0	0.332218	0.59	0.165	0	0	3.57576	PC
AT3G23940	DHAD	0	0.331646	0.533	0.125	0	0	4.264	PC
AT1G50450	AT1G50450	0	0.331297	0.596	0.163	0	0	3.65644	PC
AT5G47435	PURU1	0	0.331182	0.71	0.332	0	0	2.13855	PC
AT5G62690	TUBB3	0	0.330541	0.706	0.256	0	0	2.75781	PC
AT3G25860	LTA2	0	0.329668	0.546	0.106	0	0	5.15094	PC
ATCG01020	RPL32	0	0.329145	0.991	0.747	0	0	1.32664	PC
AT2G02100	PDF2.2	0	0.328151	0.722	0.282	0	0	2.56028	PC
AT5G06060	AT5G06060	0	0.32717	0.608	0.181	0	0	3.35912	PC
AT1G25260	AT1G25260	0	0.326399	0.713	0.323	0	0	2.20743	PC
AT3G60370	AT3G60370	0	0.325501	0.535	0.126	0	0	4.24603	PC
AT5G08260	SCPL35	0	0.325114	0.431	0.063	0	0	6.84127	PC
AT4G30920	LAP2	0	0.323638	0.642	0.262	0	0	2.45038	PC
AT5G53580	PLR1	0	0.322734	0.556	0.125	0	0	4.448	PC
AT1G66430	AT1G66430	0	0.322566	0.554	0.157	0	0	3.52866	PC
AT3G10060	FKBP16-4	0	0.322202	0.652	0.241	0	0	2.70539	PC
AT2G30695	AT2G30695	0	0.322109	0.501	0.094	0	0	5.32979	PC
AT2G21960	AT2G21960	0	0.321873	0.597	0.188	0	0	3.17553	PC
AT1G49600	ATRBP47A	0	0.320029	0.59	0.187	0	0	3.15508	PC
AT3G20810	JMJ30	0	0.317116	0.516	0.107	0	0	4.82243	PC
ATCG01070	NDHE	0	0.317046	0.989	0.736	0	0	1.34375	PC
AT4G36530	AT4G36530	0	0.316889	0.539	0.136	0	0	3.96324	PC
AT5G19370	AT5G19370	0	0.314424	0.607	0.196	0	0	3.09694	PC
AT1G48520	GATB	0	0.314397	0.57	0.163	0	0	3.49693	PC
AT4G34410	ERF109	0	0.313651	0.649	0.231	0	0	2.80952	PC
AT2G35500	SKL2	0	0.313638	0.544	0.12	0	0	4.53333	PC
AT2G47450	CAO.1	0	0.313621	0.527	0.124	0	0	4.25	PC
AT3G07650	COL9	0	0.313067	0.791	0.413	0	0	1.91525	PC
ATCG00720	PETB	0	0.31285	0.997	0.859	0	0	1.16065	PC
AT3G52230	AT3G52230	0	0.312842	0.813	0.459	0	0	1.77124	PC
AT3G16000	MFP1	0	0.312726	0.463	0.071	0	0	6.52113	PC
AT1G24360	AT1G24360	0	0.312348	0.691	0.304	0	0	2.27303	PC
AT3G12390	AT3G12390	0	0.312323	0.658	0.262	0	0	2.51145	PC
AT4G17245	AT4G17245	0	0.312052	0.589	0.227	0	0	2.59471	PC
AT1G72930	TIR	0	0.312034	0.452	0.117	0	0	3.86325	PC
AT4G12600	AT4G12600	0	0.312022	0.588	0.216	0	0	2.72222	PC
AT2G36990	SIGF	0	0.310244	0.543	0.109	0	0	4.98165	PC
AT1G12230	AT1G12230	0	0.309297	0.596	0.205	0	0	2.90732	PC
AT5G16390	BCCP1	0	0.308932	0.553	0.152	0	0	3.63816	PC
AT5G36230	AT5G36230	0	0.308676	0.688	0.29	0	0	2.37241	PC
AT2G22230	AT2G22230	0	0.308632	0.547	0.135	0	0	4.05185	PC
AT1G44920	AT1G44920	0	0.308591	0.527	0.132	0	0	3.99242	PC
AT1G70820	AT1G70820	0	0.308493	0.47	0.067	0	0	7.01493	PC
AT2G02500	ISPD	0	0.307173	0.527	0.114	0	0	4.62281	PC
AT3G62120	AT3G62120	0	0.306321	0.663	0.277	0	0	2.3935	PC
AT5G47770	FPS1	0	0.305976	0.55	0.156	0	0	3.52564	PC
AT5G48220	AT5G48220	0	0.305898	0.505	0.098	0	0	5.15306	PC
AT5G52960	AT5G52960	0	0.305812	0.587	0.162	0	0	3.62346	PC
AT1G32070	NSI	0	0.304377	0.59	0.183	0	0	3.22404	PC
AT1G65960	GAD2	0	0.304256	0.82	0.454	0	0	1.80617	PC
AT5G35170	AT5G35170	0	0.303634	0.649	0.239	0	0	2.71548	PC
AT1G52220	CURT1C	0	0.301206	0.631	0.211	0	0	2.99052	PC
AT3G18050	AT3G18050	0	0.299964	0.443	0.056	0	0	7.91071	PC
AT3G48560	ALS	0	0.298852	0.775	0.425	0	0	1.82353	PC
AT3G55170	RPL35C	0	0.298849	0.544	0.153	0	0	3.55556	PC
AT3G26580	AT3G26580	0	0.298832	0.833	0.464	0	0	1.79526	PC
AT1G06950	TIC110	0	0.29833	0.581	0.202	0	0	2.87624	PC
AT2G26340	AT2G26340	0	0.297465	0.713	0.305	0	0	2.3377	PC
AT2G24600	AT2G24600	0	0.297311	0.382	0.058	0	0	6.58621	PC
AT3G29185	AT3G29185	0	0.297081	0.507	0.096	0	0	5.28125	PC
AT1G14270	AT1G14270	0	0.296824	0.52	0.139	0	0	3.74101	PC
AT4G14210	PDS	0	0.296038	0.626	0.248	0	0	2.52419	PC
AT2G38040	CAC3	0	0.295615	0.719	0.348	0	0	2.06609	PC
AT4G33680	DAP	0	0.295495	0.54	0.156	0	0	3.46154	PC
AT3G09860	AT3G09860	0	0.295382	0.605	0.215	0	0	2.81395	PC
AT2G32650	AT2G32650	0	0.294925	0.449	0.069	0	0	6.50725	PC
AT3G56130	AT3G56130	0	0.294681	0.571	0.178	0	0	3.20787	PC
AT2G11910	AT2G11910	0	0.294527	0.626	0.228	0	0	2.74561	PC
AT4G38430	ROPGEF1	0	0.294122	0.536	0.114	0	0	4.70175	PC
AT5G19540	AT5G19540	0	0.293043	0.6	0.226	0	0	2.65487	PC
AT4G33670	LGALDH	0	0.292792	0.603	0.211	0	0	2.85782	PC
AT5G38980	AT5G38980	0	0.292171	0.473	0.134	0	0	3.52985	PC
AT4G33480	AT4G33480	0	0.29189	0.53	0.122	0	0	4.34426	PC
AT2G30170	AT2G30170	0	0.291874	0.594	0.191	0	0	3.10995	PC
AT1G08110	AT1G08110	0	0.291539	0.796	0.426	0	0	1.86854	PC
AT4G28740	AT4G28740	0	0.291069	0.496	0.11	0	0	4.50909	PC
AT1G34430	EMB3003	0	0.290658	0.518	0.122	0	0	4.2459	PC
AT3G29240	AT3G29240	0	0.290338	0.589	0.225	0	0	2.61778	PC
AT3G01390	VHA-G1	0	0.290005	0.879	0.534	0	0	1.64607	PC
AT1G63610	AT1G63610	0	0.289437	0.516	0.128	0	0	4.03125	PC
AT2G30200	AT2G30200	0	0.288583	0.532	0.143	0	0	3.72028	PC
AT2G22670	IAA8	0	0.288451	0.76	0.374	0	0	2.03209	PC
AT1G49760	PAB8	0	0.287973	0.609	0.227	0	0	2.68282	PC
AT5G28500	RAF1.1	0	0.287679	0.398	0.056	0	0	7.10714	PC
AT5G25630	AT5G25630	0	0.287673	0.52	0.124	0	0	4.19355	PC
AT1G51110	PAP12	0	0.287654	0.605	0.205	0	0	2.95122	PC
AT2G42220	STR9	0	0.287362	0.485	0.118	0	0	4.11017	PC
AT4G36390	AT4G36390	0	0.287273	0.546	0.185	0	0	2.95135	PC
AT1G58200	MSL3	0	0.286478	0.721	0.33	0	0	2.18485	PC
AT4G13520	SMAP1	0	0.286025	0.755	0.398	0	0	1.89698	PC
AT3G55040	GSTL2	0	0.285929	0.572	0.189	0	0	3.02646	PC
AT5G18660	DVR	0	0.285513	0.445	0.069	0	0	6.44928	PC
AT5G13140	AT5G13140	0	0.285252	0.484	0.079	0	0	6.12658	PC
AT1G22590	AGL87	0	0.284138	0.472	0.133	0	0	3.54887	PC
AT4G20870	FAH2	0	0.284012	0.632	0.243	0	0	2.60082	PC
AT3G10620	NUDT26	0	0.283558	0.595	0.205	0	0	2.90244	PC
AT2G44040	DAPB1	0	0.28333	0.445	0.099	0	0	4.49495	PC
AT1G17650	GLYR2	0	0.283298	0.509	0.122	0	0	4.17213	PC
AT4G26370	AT4G26370	0	0.283022	0.431	0.064	0	0	6.73438	PC
AT2G23350	PAB4	0	0.281849	0.594	0.249	0	0	2.38554	PC
AT1G30120	PDH-E1 BETA	0	0.281136	0.642	0.277	0	0	2.31769	PC
AT1G18060	AT1G18060	0	0.280686	0.59	0.201	0	0	2.93532	PC
AT3G25690	CHUP1	0	0.280291	0.551	0.177	0	0	3.11299	PC
AT3G23490	CYN	0	0.280137	0.848	0.493	0	0	1.72008	PC
AT2G47070	SPL1.1	0	0.278881	0.628	0.245	0	0	2.56327	PC
AT5G05580	FAD8	0	0.278861	0.461	0.097	0	0	4.75258	PC
AT5G51100	FSD2	0	0.278407	0.445	0.096	0	0	4.63542	PC
AT4G12970	EPFL9	0	0.278161	0.386	0.049	0	0	7.87755	PC
AT1G64355	AT1G64355	0	0.276025	0.434	0.064	0	0	6.78125	PC
AT5G26880	AGL26	0	0.275873	0.568	0.225	0	0	2.52444	PC
AT2G37600	RPL36A	0	0.275849	0.506	0.156	0	0	3.24359	PC
AT5G13630	CHLH	0	0.275614	0.638	0.226	0	0	2.82301	PC
AT1G13820	AT1G13820	0	0.275397	0.568	0.198	0	0	2.86869	PC
AT5G52100	DAPB3	0	0.274877	0.451	0.069	0	0	6.53623	PC
AT5G01590	TIC56	0	0.2746	0.464	0.09	0	0	5.15556	PC
AT5G52520	OVA6	0	0.273314	0.511	0.132	0	0	3.87121	PC
AT5G58260	ndhN	0	0.272764	0.45	0.092	0	0	4.8913	PC
AT3G17930	AT3G17930	0	0.27275	0.553	0.175	0	0	3.16	PC
AT1G59900	E1 ALPHA	0	0.271754	0.727	0.37	0	0	1.96486	PC
AT3G04550	RAF1.2	0	0.271522	0.408	0.052	0	0	7.84615	PC
AT2G32500	AT2G32500	0	0.271333	0.535	0.165	0	0	3.24242	PC
AT5G62700	TUBB3.1	0	0.271194	0.625	0.226	0	0	2.76549	PC
AT4G21960	PER42	0	0.27052	0.619	0.201	0	0	3.0796	PC
AT1G79075	AT1G79075	0	0.27048	0.554	0.189	0	0	2.93122	PC
AT1G74910	AT1G74910	0	0.270301	0.549	0.193	0	0	2.84456	PC
AT3G45050	AT3G45050	0	0.270151	0.523	0.17	0	0	3.07647	PC
AT2G31890	RAP	0	0.268845	0.457	0.085	0	0	5.37647	PC
AT4G16980	AT4G16980	0	0.268459	0.514	0.119	0	0	4.31933	PC
AT1G53240	mMDH1	0	0.268423	0.604	0.242	0	0	2.49587	PC
AT4G30620	AT4G30620	0	0.268271	0.457	0.096	0	0	4.76042	PC
AT4G13720	AT4G13720	0	0.268204	0.535	0.158	0	0	3.38608	PC
AT5G63320	GTE10	0	0.267844	0.825	0.45	0	0	1.83333	PC
AT1G54500	AT1G54500	0	0.267686	0.474	0.136	0	0	3.48529	PC
AT3G10850	GLX2-2	0	0.266762	0.63	0.254	0	0	2.48031	PC
AT5G53880	AT5G53880	0	0.266416	0.417	0.064	0	0	6.51562	PC
AT4G09620	AT4G09620	0	0.266236	0.534	0.139	0	0	3.84173	PC
AT4G34390	XLG2	0	0.265551	0.641	0.285	0	0	2.24912	PC
AT5G36170	PRFB1	0	0.265365	0.538	0.162	0	0	3.32099	PC
AT5G27390	AT5G27390	0	0.264607	0.418	0.061	0	0	6.85246	PC
AT2G06925	PLA2-ALPHA	0	0.264306	0.42	0.051	0	0	8.23529	PC
AT1G36320	AT1G36320	0	0.263718	0.65	0.285	0	0	2.2807	PC
AT2G42770	AT2G42770	0	0.262805	0.546	0.17	0	0	3.21176	PC
ATCG00740	RPOA	0	0.261592	0.993	0.808	0	0	1.22896	PC
AT3G51140	AT3G51140	0	0.260964	0.515	0.159	0	0	3.23899	PC
AT1G72640	AT1G72640	0	0.260922	0.488	0.121	0	0	4.03306	PC
AT3G07670	AT3G07670	0	0.260807	0.45	0.078	0	0	5.76923	PC
AT5G48790	AT5G48790	0	0.260778	0.626	0.248	0	0	2.52419	PC
AT1G12250	TL20.3	0	0.259396	0.535	0.174	0	0	3.07471	PC
AT4G37925	NDHM	0	0.258402	0.435	0.08	0	0	5.4375	PC
AT1G04620	HCAR	0	0.25808	0.505	0.142	0	0	3.55634	PC
AT1G50250	FTSH1	0	0.257923	0.642	0.265	0	0	2.42264	PC
AT2G06850	XTH4	0	0.257771	0.605	0.133	0	0	4.54887	PC
AT3G27740	CARA	0	0.257419	0.586	0.24	0	0	2.44167	PC
AT2G34470	UREG	0	0.257008	0.533	0.178	0	0	2.99438	PC
AT3G03150	AT3G03150	0	0.256969	0.806	0.446	0	0	1.80717	PC
AT2G45770	CPFTSY	0	0.256329	0.498	0.161	0	0	3.09317	PC
AT3G55250	PSA3	0	0.255757	0.458	0.113	0	0	4.0531	PC
AT5G08540	AT5G08540	0	0.254913	0.52	0.169	0	0	3.07692	PC
AT1G04940	TIC20-I	0	0.254027	0.447	0.097	0	0	4.60825	PC
AT3G09820	ADK1.1	0	0.251055	0.594	0.191	0	0	3.10995	PC
AT3G23700	AT3G23700	0	0.250775	0.543	0.156	0	0	3.48077	PC
AT2G40590	RPS26A	0	0.250736	0.558	0.218	0	0	2.55963	PC
AT2G21250	AT2G21250	0	0.250604	0.508	0.155	0	0	3.27742	PC
AT2G41560	ACA4	0	0.250316	0.484	0.105	0	0	4.60952	PC
AT1G59840	CCB4	0	0.250247	0.463	0.099	0	0	4.67677	PC
AT2G41090	CML10	0	0.249611	0.361	0.067	0	0	5.38806	PC
AT1G75330	OTC	0	0.24918	0.529	0.191	0	0	2.76963	PC
AT2G35040	AT2G35040	0	0.247298	0.482	0.129	0	0	3.73643	PC
AT2G21530	AT2G21530	0	0.247138	0.427	0.091	0	0	4.69231	PC
AT1G15980	PNSB1	0	0.246535	0.456	0.093	0	0	4.90323	PC
AT1G12770	RH47	0	0.246114	0.442	0.089	0	0	4.96629	PC
AT4G14890	FdC2	0	0.246043	0.341	0.046	0	0	7.41304	PC
AT3G47450	ATNOS1	0	0.245055	0.414	0.063	0	0	6.57143	PC
AT1G15730	AT1G15730	0	0.244923	0.479	0.118	0	0	4.05932	PC
AT5G66055	AKRP	0	0.244894	0.501	0.158	0	0	3.17089	PC
AT1G71720	AT1G71720	0	0.244877	0.459	0.121	0	0	3.79339	PC
AT4G27700	AT4G27700	0	0.244272	0.444	0.112	0	0	3.96429	PC
AT3G29320	PHS1.2	0	0.244049	0.446	0.101	0	0	4.41584	PC
AT2G46910	PAP10.1	0	0.243996	0.523	0.178	0	0	2.9382	PC
AT1G18170	FKBP17-2	0	0.243701	0.542	0.196	0	0	2.76531	PC
AT5G48545	HINT3	0	0.243609	0.443	0.088	0	0	5.03409	PC
AT5G18100	CSD3	0	0.243156	0.491	0.135	0	0	3.63704	PC
AT5G08330	TCP21	0	0.243012	0.35	0.04	0	0	8.75	PC
AT1G01790	KEA1	0	0.242898	0.581	0.221	0	0	2.62896	PC
AT3G17210	HS1	0	0.242553	0.734	0.373	0	0	1.96783	PC
AT3G56650	PPD6	0	0.242427	0.464	0.118	0	0	3.9322	PC
AT5G35740	AT5G35740	0	0.241554	0.36	0.031	0	0	11.6129	PC
AT1G65230	AT1G65230	0	0.240585	0.502	0.133	0	0	3.77444	PC
AT4G20130	PTAC14	0	0.240272	0.422	0.078	0	0	5.41026	PC
AT3G08920	STR10	0	0.239491	0.415	0.075	0	0	5.53333	PC
AT1G73110	AT1G73110	0	0.239319	0.399	0.063	0	0	6.33333	PC
AT3G15690	AT3G15690	0	0.239195	0.524	0.18	0	0	2.91111	PC
ATCG00640	RPL33	0	0.238417	0.786	0.422	0	0	1.86256	PC
AT5G26570	GWD3	0	0.238411	0.511	0.154	0	0	3.31818	PC
AT5G12250	TUBB6	0	0.236751	0.567	0.196	0	0	2.89286	PC
AT5G15780	AT5G15780	0	0.236678	0.357	0.051	0	0	7	PC
AT4G28706	AT4G28706	0	0.236455	0.488	0.148	0	0	3.2973	PC
AT5G22800	EMB86	0	0.23573	0.472	0.117	0	0	4.03419	PC
AT3G54920	PMR6	0	0.235532	0.446	0.1	0	0	4.46	PC
AT4G18810	AT4G18810	0	0.235376	0.579	0.226	0	0	2.56195	PC
AT1G23740	AOR	0	0.235159	0.524	0.176	0	0	2.97727	PC
AT4G13590	PAM71-HL	0	0.234915	0.576	0.246	0	0	2.34146	PC
AT5G53940	AT5G53940	0	0.234015	0.48	0.14	0	0	3.42857	PC
AT1G10760	GWD1	0	0.233363	0.599	0.235	0	0	2.54894	PC
AT5G39830	DEGP8	0	0.233311	0.47	0.123	0	0	3.82114	PC
AT4G32915	GATC	0	0.23313	0.536	0.205	0	0	2.61463	PC
AT1G02150	AT1G02150	0	0.231986	0.411	0.109	0	0	3.77064	PC
AT4G15110	CYP97B3	0	0.231777	0.515	0.167	0	0	3.08383	PC
AT1G22430	AT1G22430	0	0.231492	0.5	0.167	0	0	2.99401	PC
AT5G53850	AT5G53850	0	0.231192	0.582	0.243	0	0	2.39506	PC
AT5G20130	AT5G20130	0	0.230404	0.483	0.161	0	0	3	PC
AT5G16400	TRXF2	0	0.229397	0.495	0.141	0	0	3.51064	PC
AT1G58602	AT1G58602	0	0.227787	0.664	0.307	0	0	2.16287	PC
AT3G23760	AT3G23760	0	0.226898	0.404	0.064	0	0	6.3125	PC
AT1G52670	AT1G52670	0	0.226319	0.44	0.099	0	0	4.44444	PC
AT3G46100	ATHRS1	0	0.226231	0.452	0.122	0	0	3.70492	PC
AT3G56010	AT3G56010	0	0.226027	0.54	0.205	0	0	2.63415	PC
AT3G10520	AHB2	0	0.22572	0.391	0.089	0	0	4.39326	PC
AT5G10160	AT5G10160	0	0.224056	0.468	0.147	0	0	3.18367	PC
AT1G74960	KAS2	0	0.224044	0.578	0.237	0	0	2.43882	PC
AT5G49030	OVA2	0	0.223697	0.464	0.133	0	0	3.48872	PC
AT1G49980	POLK	0	0.22337	0.468	0.141	0	0	3.31915	PC
AT1G35340	AT1G35340	0	0.222656	0.464	0.14	0	0	3.31429	PC
AT5G18140	AT5G18140	0	0.222573	0.434	0.106	0	0	4.09434	PC
AT2G42740	RPL11A	0	0.222504	0.441	0.122	0	0	3.61475	PC
AT3G63170	FAP1	0	0.222353	0.413	0.081	0	0	5.09877	PC
AT1G08640	CJD1	0	0.221539	0.492	0.157	0	0	3.13376	PC
AT5G40610	DHAPRD	0	0.221446	0.389	0.062	0	0	6.27419	PC
AT3G02830	ZFN1	0	0.221194	0.482	0.146	0	0	3.30137	PC
AT5G63420	emb2746	0	0.220983	0.385	0.057	0	0	6.75439	PC
AT5G23310	FSD3	0	0.220923	0.361	0.052	0	0	6.94231	PC
AT2G04842	EMB2761	0	0.220412	0.407	0.089	0	0	4.57303	PC
AT2G35450	AT2G35450	0	0.220351	0.444	0.118	0	0	3.76271	PC
AT1G21930	AT1G21930	0	0.220349	0.492	0.168	0	0	2.92857	PC
AT1G19350	BES1	0	0.219682	0.426	0.1	0	0	4.26	PC
ATCG00170	RPOC2	0	0.219076	0.974	0.715	0	0	1.36224	PC
AT2G29360	SDR	0	0.218807	0.439	0.124	0	0	3.54032	PC
AT4G01800	AGY1	0	0.218725	0.55	0.203	0	0	2.70936	PC
AT3G03710	PNP1	0	0.21851	0.437	0.095	0	0	4.6	PC
ATCG00470	ATPE	0	0.217938	1	0.99	0	0	1.0101	PC
AT1G74560	NRP1	0	0.217797	0.455	0.131	0	0	3.47328	PC
AT3G49140	AT3G49140	0	0.217397	0.441	0.118	0	0	3.73729	PC
AT5G04810	PPR4	0	0.217227	0.422	0.097	0	0	4.35052	PC
AT1G71260	WHY2	0	0.216602	0.408	0.096	0	0	4.25	PC
AT3G18080	BGLU44	0	0.216152	0.435	0.119	0	0	3.65546	PC
AT4G35730	AT4G35730	0	0.215959	0.337	0.048	0	0	7.02083	PC
AT5G64860	DPE1	0	0.214675	0.4	0.087	0	0	4.5977	PC
AT4G13200	AT4G13200	0	0.213492	0.489	0.164	0	0	2.98171	PC
AT4G13430	IIL1	0	0.212888	0.845	0.529	0	0	1.59735	PC
AT1G56050	AT1G56050	0	0.212189	0.389	0.077	0	0	5.05195	PC
AT5G16620	TIC40	0	0.211644	0.504	0.184	0	0	2.73913	PC
AT1G50900	LTD	0	0.211311	0.364	0.071	0	0	5.12676	PC
AT1G49480	REM19	0	0.211231	0.445	0.125	0	0	3.56	PC
AT3G01910	SOX	0	0.210879	0.67	0.338	0	0	1.98225	PC
AT2G26930	ISPE	0	0.210873	0.418	0.102	0	0	4.09804	PC
AT2G05790	AT2G05790	0	0.210406	0.372	0.066	0	0	5.63636	PC
AT5G20140	AT5G20140	0	0.209998	0.438	0.113	0	0	3.87611	PC
AT5G51970	SDH	0	0.20994	0.582	0.249	0	0	2.33735	PC
ATCG00130	ATPF	0	0.209401	1	0.997	0	0	1.00301	PC
AT1G31160	HINT 2	0	0.208955	0.462	0.147	0	0	3.14286	PC
AT2G17340	AT2G17340	0	0.208818	0.503	0.17	0	0	2.95882	PC
AT2G39190	ATATH8	0	0.208261	0.416	0.101	0	0	4.11881	PC
AT1G70730	PGM2	0	0.207589	0.574	0.246	0	0	2.33333	PC
AT1G19330	AT1G19330	0	0.207266	0.391	0.087	0	0	4.49425	PC
AT3G13180	AT3G13180	0	0.207118	0.347	0.045	0	0	7.71111	PC
AT5G44650	Y3IP1	0	0.206838	0.417	0.113	0	0	3.69027	PC
AT5G35790	G6PD1	0	0.206817	0.367	0.066	0	0	5.56061	PC
AT4G27760	FEY	0	0.206564	0.402	0.092	0	0	4.36957	PC
AT1G13380	AT1G13380	0	0.205862	0.474	0.139	0	0	3.41007	PC
AT1G49380	CCS1	0	0.205749	0.373	0.063	0	0	5.92063	PC
AT4G26520	AT4G26520	0	0.204235	0.369	0.062	0	0	5.95161	PC
AT1G52870	AT1G52870	0	0.204065	0.689	0.326	0	0	2.1135	PC
ATCG00660	RPL20	0	0.203544	0.843	0.497	0	0	1.69618	PC
AT4G34830	MRL1	0	0.203488	0.412	0.086	0	0	4.7907	PC
AT3G13882	AT3G13882	0	0.203099	0.449	0.141	0	0	3.1844	PC
AT3G57930	AT3G57930	0	0.202659	0.393	0.081	0	0	4.85185	PC
AT5G58140	PHOT2	0	0.202377	0.443	0.109	0	0	4.06422	PC
AT5G58250	AT5G58250	0	0.201108	0.328	0.061	0	0	5.37705	PC
AT2G37500	AT2G37500	0	0.200911	0.421	0.106	0	0	3.9717	PC
AT2G32180	PTAC18	0	0.200561	0.335	0.056	0	0	5.98214	PC
AT4G30720	AT4G30720	0	0.200417	0.379	0.082	0	0	4.62195	PC
AT3G55630	FPGS3	0	0.200295	0.356	0.058	0	0	6.13793	PC
AT4G09550	GIP1.1	0	0.19975	0.397	0.079	0	0	5.02532	PC
AT3G15110	AT3G15110	0	0.199035	0.432	0.13	0	0	3.32308	PC
AT1G56500	SOQ1	0	0.198919	0.462	0.148	0	0	3.12162	PC
AT5G63890	HISN8	0	0.198349	0.408	0.103	0	0	3.96117	PC
AT5G65010	ASN2	0	0.197797	0.419	0.113	0	0	3.70796	PC
AT3G52750	FTSZ2-2	0	0.196923	0.368	0.07	0	0	5.25714	PC
AT3G50240	KIN4B	0	0.196766	0.314	0.039	0	0	8.05128	PC
AT2G32230	PRORP1	0	0.195999	0.348	0.061	0	0	5.70492	PC
AT1G04640	LIP2	0	0.195694	0.485	0.173	0	0	2.80347	PC
AT3G12930	IJ	0	0.195655	0.344	0.061	0	0	5.63934	PC
AT1G76100	PETE1	0	0.19524	0.367	0.068	0	0	5.39706	PC
AT4G01900	GLB1	0	0.195087	0.419	0.117	0	0	3.5812	PC
AT5G49970	PPOX1	0	0.194858	0.499	0.183	0	0	2.72678	PC
ATCG00770	RPS8	0	0.194851	0.713	0.33	0	0	2.16061	PC
AT5G42030	ABIL4	0	0.194746	0.388	0.094	0	0	4.12766	PC
AT1G78915	AT1G78915	0	0.194332	0.425	0.115	0	0	3.69565	PC
AT5G03300	ADK2	0	0.193013	0.434	0.126	0	0	3.44444	PC
AT5G54980	AT5G54980	0	0.192928	0.34	0.063	0	0	5.39683	PC
AT1G09660	AT1G09660	0	0.191444	0.378	0.079	0	0	4.78481	PC
AT5G19750	AT5G19750	0	0.190825	0.314	0.04	0	0	7.85	PC
AT1G59990	RH22	0	0.190807	0.316	0.036	0	0	8.77778	PC
AT3G01440	PNSL3	0	0.190463	0.286	0.039	0	0	7.33333	PC
AT3G18390	EMB1865	0	0.189666	0.364	0.071	0	0	5.12676	PC
AT5G61130	PDCB1	0	0.18921	0.407	0.089	0	0	4.57303	PC
AT3G53900	UPP	0	0.188837	0.378	0.087	0	0	4.34483	PC
AT1G19920	APS2.1	0	0.188666	0.435	0.128	0	0	3.39844	PC
AT2G29290	AT2G29290	0	0.188662	0.355	0.068	0	0	5.22059	PC
AT3G06980	RH50	0	0.187388	0.399	0.109	0	0	3.66055	PC
AT4G04040	PFP-BETA2	0	0.187041	0.368	0.077	0	0	4.77922	PC
AT3G05625	AT3G05625	0	0.18665	0.374	0.078	0	0	4.79487	PC
AT3G11120	RPL41G.2	0	0.186252	0.53	0.211	0	0	2.51185	PC
AT1G53520	FAP3	0	0.185931	0.327	0.042	0	0	7.78571	PC
AT2G14890	AGP9	0	0.184888	0.414	0.1	0	0	4.14	PC
AT3G59780	AT3G59780	0	0.18421	0.413	0.106	0	0	3.89623	PC
AT3G03630	CS26	0	0.183155	0.319	0.048	0	0	6.64583	PC
AT4G31310	AT4G31310	0	0.18185	0.471	0.149	0	0	3.16107	PC
AT4G28220	NDB1	0	0.181667	0.35	0.067	0	0	5.22388	PC
AT5G66470	AT5G66470	0	0.18114	0.315	0.046	0	0	6.84783	PC
AT2G37860	RE	0	0.179443	0.388	0.085	0	0	4.56471	PC
AT3G17170	RFC3.1	0	0.179281	0.277	0.029	0	0	9.55172	PC
AT2G34640	PTAC12	0	0.17867	0.314	0.045	0	0	6.97778	PC
AT5G62890	NAT6	0	0.177902	0.438	0.123	0	0	3.56098	PC
AT5G46390	CTPA1	0	0.177807	0.407	0.113	0	0	3.60177	PC
AT4G16860	RPP4	0	0.176919	0.299	0.044	0	0	6.79545	PC
AT1G21065	AT1G21065	0	0.1763	0.819	0.477	0	0	1.71698	PC
AT1G74070	CYP26-2	0	0.174833	0.294	0.04	0	0	7.35	PC
AT3G04340	FTSHI5	0	0.174726	0.362	0.087	0	0	4.16092	PC
AT4G15930	AT4G15930	0	0.172796	0.394	0.101	0	0	3.90099	PC
AT4G00370	PHT4;4	0	0.171336	0.388	0.091	0	0	4.26374	PC
AT3G11500	AT3G11500	0	0.169782	0.444	0.133	0	0	3.33835	PC
AT2G26550	HO2	0	0.169656	0.341	0.066	0	0	5.16667	PC
AT1G66970	SVL2	0	0.169572	0.37	0.088	0	0	4.20455	PC
AT1G53800	AT1G53800	0	0.169085	0.334	0.063	0	0	5.30159	PC
ATCG00160	RPS2.2	0	0.167775	0.762	0.429	0	0	1.77622	PC
AT5G38290	AT5G38290	0	0.166651	0.317	0.046	0	0	6.8913	PC
AT1G30520	AAE14	0	0.166206	0.299	0.037	0	0	8.08108	PC
AT5G10920	AT5G10920	0	0.164082	0.354	0.082	0	0	4.31707	PC
AT5G35220	EGY1	0	0.162925	0.31	0.052	0	0	5.96154	PC
AT4G12830	AT4G12830	0	0.161972	0.286	0.037	0	0	7.72973	PC
AT1G79560	FTSH12	0	0.161862	0.324	0.066	0	0	4.90909	PC
AT5G45930	CHLI2	0	0.16081	0.317	0.047	0	0	6.74468	PC
AT4G28360	AT4G28360	0	0.159523	0.312	0.046	0	0	6.78261	PC
AT5G10690	CBSPPR1	0	0.159309	0.311	0.045	0	0	6.91111	PC
AT1G32220	AT1G32220	0	0.159014	0.536	0.225	0	0	2.38222	PC
ATCG01040	CCSA	0	0.158986	0.981	0.721	0	0	1.36061	PC
AT1G05850	CTL1	0	0.156973	0.652	0.282	0	0	2.31206	PC
AT5G67370	CGLD27	0	0.156486	0.48	0.181	0	0	2.65193	PC
AT3G54470	PYRE-F	0	0.156138	0.316	0.059	0	0	5.35593	PC
AT2G03420	AT2G03420	0	0.156022	0.273	0.043	0	0	6.34884	PC
AT3G25805	AT3G25805	0	0.155382	0.32	0.06	0	0	5.33333	PC
ATCG01080	NDHG	0	0.153652	0.867	0.519	0	0	1.67052	PC
AT1G21440	AT1G21440	0	0.152295	0.382	0.098	0	0	3.89796	PC
AT3G52870	IQM3	0	0.151544	0.546	0.231	0	0	2.36364	PC
AT5G09820	PAP7	0	0.151127	0.262	0.026	0	0	10.0769	PC
ATCG01090	NDHI	0	0.150685	0.851	0.495	0	0	1.71919	PC
ATCG00540	PETA	0	0.148657	0.996	0.867	0	0	1.14879	PC
AT2G43360	BIO2	0	0.148378	0.27	0.031	0	0	8.70968	PC
AT5G11580	AT5G11580	0	0.148068	0.309	0.06	0	0	5.15	PC
AT5G27290	AT5G27290	0	0.145535	0.293	0.049	0	0	5.97959	PC
AT2G39140	SVR1	0	0.141228	0.265	0.035	0	0	7.57143	PC
AT3G19480	PGDH3	0	0.139328	0.303	0.059	0	0	5.13559	PC
AT2G35780	SCPL26	0	0.131551	0.259	0.033	0	0	7.84848	PC
AT2G42690	AT2G42690	0	0.131527	0.284	0.051	0	0	5.56863	PC
AT1G15290	AT1G15290	0	0.118787	0.269	0.047	0	0	5.7234	PC
ATCG00480	ATPB	0	0.105653	0.99	0.796	0	0	1.24372	PC
AT2G45740	PEX11D	0	0.103685	0.948	0.658	0	0	1.44073	PC
ATCG01010	NDHF	0	0.0818717	0.904	0.597	0	0	1.51424	PC
ATCG01050	NDHD	0	0.0792121	0.996	0.858	0	0	1.16084	PC
ATCG00440	NDHC	0	0.0690077	0.998	0.932	0	0	1.07082	PC
ATCG00430	NDHK	0	0.0630896	0.912	0.591	0	0	1.54315	PC
ATCG01100	NDHA	0	0.0576805	0.767	0.441	0	0	1.73923	PC
ATCG00520	YCF4	0	0.0427786	0.845	0.543	0	0	1.55617	PC
ATCG00680	PSBB	0	0.0324688	0.999	0.966	0	0	1.03416	PC
ATCG00070	PSBK	0	0.0300948	0.816	0.502	0	0	1.6255	PC
ATCG00530	CEMA	0	0.00719717	0.918	0.632	0	0	1.45253	PC
ATCG00120	ATPA	0	0.0014167	0.98	0.763	0	0	1.2844	PC
AT3G56680	AT3G56680	4.94065645841247e-324	0.300639	0.795	0.438	1.62216573499056e-319	0	1.81507	PC
ATCG00190	RPOB	4.94065645841247e-324	0.226777	0.841	0.507	1.62216573499056e-319	0	1.65878	PC
AT1G53120	AT1G53120	4.94065645841247e-324	0.201639	0.401	0.1	1.62216573499056e-319	0	4.01	PC
AT3G06430	EMB2750	4.94065645841247e-324	0.160609	0.311	0.058	1.62216573499056e-319	0	5.36207	PC
AT5G09510	RPS15D	9.88131291682493e-324	0.298348	0.814	0.462	3.24433146998113e-319	0	1.7619	PC
AT2G30390	FC2	9.88131291682493e-324	0.183824	0.393	0.107	3.24433146998113e-319	0	3.6729	PC
AT5G57960	AT5G57960	1.97626258336499e-323	0.172099	0.37	0.091	6.48866293996226e-319	0	4.06593	PC
AT2G23390	AT2G23390	4.44659081257122e-323	0.182228	0.37	0.089	1.45994916149151e-318	0	4.1573	PC
AT5G16030	AT5G16030	2.71736105212686e-322	0.322164	0.396	0.082	8.92191154244811e-318	0	4.82927	PC
AT1G70370	PGL3	3.65608577922522e-322	0.145426	0.285	0.052	1.20040264389302e-317	0	5.48077	PC
AT5G21930	PAA2	7.6086109459552e-322	0.123215	0.265	0.046	2.49813523188547e-317	0	5.76087	PC
AT5G50250	CP31B	7.95445689804407e-322	0.154631	0.6	0.29	2.61168683333481e-317	0	2.06897	PC
AT2G42590	GRF9	8.64614880222181e-322	0.240908	0.787	0.447	2.83879003623349e-317	0	1.76063	PC
AT3G19170	PREP1	2.11460096420054e-321	0.183606	0.566	0.257	6.94286934575962e-317	0	2.20233	PC
AT5G53170	FTSH11	2.81123352483669e-321	0.16048	0.37	0.097	9.23012303209631e-317	0	3.81443	PC
AT3G10720	PME25	3.78454284714395e-321	0.035558	0.369	0.124	1.24257895300277e-316	0	2.97581	PC
AT1G58080	HISN1A	4.67386100965819e-321	0.209243	0.47	0.159	1.53456878530107e-316	0	2.95597	PC
AT5G41520	RPS10B	4.91101251966199e-321	0.394881	0.95	0.667	1.61243274058062e-316	0	1.42429	PC
AT5G11880	LYSA2	5.73116149175846e-321	0.185719	0.397	0.108	1.88171225258906e-316	0	3.67593	PC
ATCG00360	YCF3	7.62343291533043e-321	0.0358823	0.617	0.341	2.50300172909044e-316	0	1.80938	PC
AT3G55280	RPL23AB	1.18081689356058e-320	0.248647	0.549	0.211	3.87697610662745e-316	0	2.6019	PC
AT1G31860	HISN2	2.23762331001501e-320	0.169712	0.344	0.078	7.34678861377227e-316	0	4.41026	PC
AT5G12130	TERC	3.58691658880745e-320	0.157263	0.371	0.102	1.17769232360315e-315	0	3.63725	PC
AT1G73885	AT1G73885	4.82208070341057e-320	0.247567	0.48	0.15	1.58323375735079e-315	0	3.2	PC
AT3G13580	RPL7D	6.1975594614326e-320	0.252546	0.741	0.385	2.03484469797216e-315	0	1.92468	PC
AT5G18380	RPS16C	6.22473307195387e-320	0.367137	0.977	0.739	2.04376660951461e-315	0	1.32206	PC
AT2G41340	NRPD5B	1.19183455746284e-319	0.159158	0.252	0.025	3.91315040251774e-315	0	10.08	PC
AT2G25830	AT2G25830	1.47162393270274e-319	0.167383	0.345	0.078	4.8317828582429e-315	0	4.42308	PC
AT3G58140	AT3G58140	1.49711772002815e-319	0.207616	0.447	0.142	4.91548661016841e-315	0	3.14789	PC
AT5G08690	AT5G08690	1.55788779446662e-319	0.237298	0.744	0.405	5.11501299557225e-315	0	1.83704	PC
AT2G40205	RPL41G.4	2.28100227371987e-319	0.210676	0.562	0.231	7.48921476530444e-315	0	2.4329	PC
AT5G09770	AT5G09770	1.54203322789157e-318	0.176938	0.452	0.149	5.0629576971364e-314	0	3.03356	PC
AT1G48830	RPS7A	5.58667199363219e-318	0.371878	0.79	0.441	1.83427201566926e-313	0	1.79138	PC
AT4G17300	NS1	7.74134662236691e-318	0.227608	0.503	0.175	2.54171633652173e-313	0	2.87429	PC
AT4G33500	AT4G33500	8.62362434942791e-318	0.128481	0.294	0.062	2.83139458264767e-313	0	4.74194	PC
AT3G04840	RPS3AA	9.07128240915529e-318	0.395232	0.85	0.511	2.97837415339796e-313	0	1.66341	PC
AT1G34030	RPS18C.1	9.24323701653388e-318	0.345966	0.843	0.505	3.03483200963857e-313	0	1.66931	PC
AT3G56020	RPL41G.3	1.41252676454108e-317	0.325871	0.758	0.399	4.63774912601773e-313	0	1.89975	PC
AT3G52155	AT3G52155	9.9580146320792e-317	0.162718	0.354	0.083	3.26951494415056e-312	0	4.26506	PC
AT2G42210	ATOEP16-3	2.5394826470612e-316	0.26395	0.828	0.502	8.33788337509603e-312	0	1.6494	PC
AT4G25890	RPP3A	2.76913463581364e-316	0.211112	0.505	0.186	9.09189974976693e-312	0	2.71505	PC
AT5G02790	GSTL3	1.45485549784324e-315	0.174658	0.777	0.455	4.77672705606869e-311	0	1.70769	PC
AT5G58420	RPS4D	2.43501336544754e-315	0.319686	0.762	0.404	7.99487938277391e-311	0	1.88614	PC
AT3G44620	AT3G44620	2.48684770932745e-315	0.234066	0.654	0.316	8.16506708403482e-311	0	2.06962	PC
AT2G37790	AKR4C10	5.97070759466861e-315	0.165035	0.312	0.053	1.96036242455755e-310	0	5.88679	PC
AT5G05200	AT5G05200	6.41116377805232e-315	0.259752	0.644	0.294	2.10497740324792e-310	0	2.19048	PC
AT4G14880	OASA1	9.75957806655827e-315	0.264411	0.972	0.726	3.20436226659308e-310	0	1.33884	PC
AT4G30580	LPAT1	1.27909034593069e-314	0.234927	0.532	0.205	4.19963733279425e-310	0	2.59512	PC
AT5G28750	TATA	1.77925676426742e-314	0.361618	0.795	0.448	5.84183373411922e-310	0	1.77455	PC
AT2G39080	AT2G39080	1.89181908176992e-314	0.259817	0.608	0.265	6.21140959117519e-310	0	2.29434	PC
ATCG00750	RPS11	2.81229698088267e-314	0.0765471	0.575	0.29	9.23361467733209e-310	0	1.98276	PC
AT1G29340	PUB17	3.31309988324018e-314	0.376085	0.881	0.558	0	0	1.57885	PC
AT1G20580	SMD3B	3.710800650819e-314	0.198778	0.66	0.333	0	0	1.98198	PC
AT1G77090	PPD4	7.02682726679224e-314	0.149802	0.329	0.074	0	0	4.44595	PC
AT2G27710	RPP2B	7.28107937445957e-314	0.450196	0.902	0.58	0	0	1.55517	PC
AT3G25470	AT3G25470	1.02829170203948e-313	0.210086	0.526	0.215	0	0	2.44651	PC
AT2G27290	AT2G27290	3.6657088036638e-313	0.201606	0.627	0.299	0	0	2.09699	PC
AT3G59400	GUN4	3.88861168697064e-313	0.191558	0.338	0.07	0	0	4.82857	PC
AT3G16950	LPD1.1	5.81895177867301e-313	0.219562	0.43	0.12	0	0	3.58333	PC
AT4G05330	AGD13	6.34987491709698e-313	0.180636	0.35	0.075	0	0	4.66667	PC
AT5G02240	AT5G02240	8.69931433365323e-313	0.201009	0.755	0.431	2.86e-308	0	1.75174	PC
AT5G22210	AT5G22210	1.38021227316005e-312	0.211458	0.478	0.163	4.53e-308	0	2.93252	PC
AT2G47110	RPS27AB	1.19012998397335e-311	0.293155	0.9	0.578	3.91e-307	0	1.55709	PC
AT4G24830	AT4G24830	1.29721570952549e-311	0.180826	0.416	0.13	4.26e-307	0	3.2	PC
AT3G10270	GYRB1	1.82947547309556e-311	0.149085	0.283	0.043	6.01e-307	0	6.5814	PC
AT1G80840	WRKY40	2.32844508117972e-311	0.453381	0.803	0.422	7.64e-307	0	1.90284	PC
AT2G33855	AT2G33855	2.88252400334086e-311	0.173149	0.396	0.115	9.46e-307	0	3.44348	PC
AT2G25080	GPX1	5.54890624821386e-311	0.211718	0.868	0.554	1.82e-306	0	1.56679	PC
AT4G31800	WRKY18	6.35710247082178e-311	0.378539	0.829	0.462	2.09e-306	0	1.79437	PC
AT4G31990	ASP5	1.15324801946515e-310	0.232616	0.621	0.292	3.79e-306	0	2.12671	PC
AT5G46160	HLP	1.90670011944699e-310	0.170776	0.37	0.097	6.26e-306	0	3.81443	PC
AT2G03870	LSM7	1.97073564113786e-310	0.197642	0.507	0.191	6.47e-306	0	2.65445	PC
AT5G47930	RPS27D	2.16443051224661e-310	0.413075	0.951	0.682	7.11e-306	0	1.39443	PC
AT3G07200	AT3G07200	2.41403858115685e-310	0.150353	0.274	0.038	7.93e-306	0	7.21053	PC
AT3G28460	AT3G28460	2.64041018866798e-310	0.165114	0.346	0.081	8.67e-306	0	4.2716	PC
AT2G21340	DTX46	2.72379782242601e-310	0.166087	0.396	0.119	8.94e-306	0	3.32773	PC
AT5G48760	RPL13AD	3.63568259735867e-310	0.30121	0.638	0.277	1.19e-305	0	2.30325	PC
AT5G27770	RPL22C	5.32442201639692e-310	0.306177	0.886	0.563	1.75e-305	0	1.57371	PC
AT2G47610	RPL7AA	8.35902023471376e-310	0.382067	0.919	0.608	2.74e-305	0	1.51151	PC
AT5G19780	TUBA3.1	8.57573410188797e-310	0.185462	0.446	0.143	2.82e-305	0	3.11888	PC
AT2G38025	AT2G38025	0	0.255424	0.551	0.22	3.96e-305	0	2.50455	PC
AT5G16540	ZFN3	0	0.180837	0.364	0.087	6.72e-305	0	4.18391	PC
AT2G37190	RPL12A.1	0	0.379744	0.807	0.443	1.26e-304	0	1.82167	PC
AT2G34770	FAH1	0	0.273286	0.748	0.397	1.27e-304	0	1.88413	PC
AT5G17990	PAT1.1	0	0.00618167	0.567	0.345	1.33e-304	0	1.64348	PC
AT1G07000	ATEXO70B2	0	0.605964	0.835	0.506	1.91e-304	0	1.6502	PC
AT2G17360	RPS4A	0	0.350318	0.913	0.605	4.98e-304	0	1.50909	PC
AT3G23390	RPL36AB	0	0.358559	0.828	0.475	6.76e-304	0	1.74316	PC
AT1G66670	CLPP3	5.86e-308	0.222529	0.658	0.329	1.92e-303	0	2	PC
AT4G26860	AT4G26860	1.14e-307	0.158003	0.528	0.225	3.74e-303	0	2.34667	PC
AT3G48870	CLPC2	1.98e-307	0.204979	0.468	0.164	6.51e-303	0	2.85366	PC
AT5G15530	BCCP2	2.06e-307	0.227777	0.323	0.051	6.75e-303	0	6.33333	PC
AT1G06460	ACD32.1	3.35e-307	0.236076	0.513	0.181	1.1e-302	0	2.83425	PC
AT1G76730	COG0212	4.08e-307	0.239463	0.6	0.259	1.34e-302	0	2.3166	PC
AT5G10360	RPS6B	1.08e-306	0.341695	0.931	0.641	3.55e-302	0	1.45242	PC
AT4G33250	TIF3K1	1.2e-306	0.255138	0.796	0.462	3.95e-302	0	1.72294	PC
AT2G04039	AT2G04039	2.58e-306	0.215491	0.499	0.181	8.47e-302	0	2.75691	PC
AT4G01850	SAM2	2.92e-306	0.217121	0.822	0.498	9.59e-302	0	1.6506	PC
AT5G08420	AT5G08420	6.75e-306	0.212354	0.521	0.209	2.22e-301	0	2.49282	PC
AT4G37510	RNC1	6.75e-306	0.243048	0.492	0.179	2.22e-301	0	2.7486	PC
AT5G60680	AT5G60680	7.23e-306	0.436984	0.81	0.436	2.37e-301	0	1.8578	PC
AT1G45230	DCL	9.4e-306	0.223946	0.466	0.155	3.09e-301	0	3.00645	PC
AT5G08000	E13L3	1.18e-305	0.182821	0.294	0.049	3.88e-301	0	6	PC
AT3G49680	BCAT3	2.56e-305	0.196661	0.536	0.232	8.39e-301	0	2.31034	PC
AT2G02740	WHY3	4.1e-305	0.182157	0.34	0.073	1.35e-300	0	4.65753	PC
AT3G04630	WDL1	4.94e-305	0.505012	0.913	0.609	1.62e-300	0	1.49918	PC
AT1G04480	RPL23A	1.87e-304	0.396629	0.954	0.68	6.13e-300	0	1.40294	PC
AT5G55190	RAN3	3.81e-304	0.0558383	0.801	0.528	1.25e-299	0	1.51705	PC
AT5G61170	RPS19C	6.54e-304	0.371455	0.828	0.483	2.15e-299	0	1.71429	PC
AT2G43945	AT2G43945	1.13e-303	0.227202	0.692	0.362	3.72e-299	0	1.9116	PC
AT5G41700	UBC8	2.13e-303	0.470412	0.984	0.775	7e-299	0	1.26968	PC
AT4G32320	APX6	2.14e-302	0.214707	0.476	0.164	7.02e-298	0	2.90244	PC
AT5G12470	RER4	2.57e-302	0.219263	0.475	0.159	8.44e-298	0	2.98742	PC
AT1G18080	RACK1A	2.7e-302	0.334337	0.85	0.509	8.88e-298	0	1.66994	PC
AT4G14870	SECE1	1.32e-301	0.15281	0.332	0.082	4.32e-297	0	4.04878	PC
AT1G31812	ACBP6	1.64e-301	0.219921	0.946	0.668	5.37e-297	0	1.41617	PC
AT3G59980	AT3G59980	3.38e-301	0.218565	0.411	0.118	1.11e-296	0	3.48305	PC
AT1G26180	AT1G26180	4.32e-301	0.171792	0.353	0.085	1.42e-296	0	4.15294	PC
AT5G48335	AT5G48335	5.43e-301	0.239108	0.593	0.261	1.78e-296	0	2.27203	PC
AT4G32590	AT4G32590	2.15e-300	0.250541	0.757	0.421	7.07e-296	0	1.7981	PC
AT2G34420	LHB1B2	2.31e-300	0.909782	0.821	0.499	7.58e-296	0	1.64529	PC
AT1G01080	AT1G01080	3.95e-300	0.129078	0.269	0.05	1.3e-295	0	5.38	PC
AT5G16140	CRS2B	4.42e-300	0.182571	0.356	0.083	1.45e-295	0	4.28916	PC
AT2G25460	AT2G25460	1.18e-299	0.316937	0.685	0.319	3.87e-295	0	2.14734	PC
AT4G25910	NIFU3	1.6e-299	0.134831	0.325	0.081	5.26e-295	0	4.01235	PC
AT2G38230	PDX11	1.71e-299	0.36099	0.898	0.562	5.6e-295	0	1.59786	PC
AT1G14345	AT1G14345	2.21e-299	0.212619	0.356	0.086	7.26e-295	0	4.13953	PC
AT1G68520	COL6	2.49e-299	0.212954	0.275	0.04	8.17e-295	0	6.875	PC
AT3G22210	AT3G22210	3.14e-299	0.222535	0.353	0.078	1.03e-294	0	4.52564	PC
AT2G33250	AT2G33250	4.16e-299	0.127116	0.323	0.084	1.37e-294	0	3.84524	PC
AT5G40160	EMB506	6.17e-299	0.170912	0.404	0.124	2.03e-294	0	3.25806	PC
AT2G29340	AT2G29340	7.49e-299	0.323456	0.5	0.164	2.46e-294	0	3.04878	PC
AT1G79230	STR1	1.19e-298	0.234637	0.589	0.264	3.92e-294	0	2.23106	PC
AT4G24620	PGI1	1.21e-298	0.166016	0.423	0.144	3.98e-294	0	2.9375	PC
AT5G60540	PDX2	1.64e-298	0.226647	0.609	0.281	5.39e-294	0	2.16726	PC
AT1G80560	IMDH2	1.99e-298	0.219759	0.509	0.188	6.54e-294	0	2.70745	PC
AT4G33030	SQD1	2.55e-298	0.238511	0.465	0.154	8.37e-294	0	3.01948	PC
ATCG00180	RPOC1	3.11e-298	0.07311	0.916	0.649	1.02e-293	0	1.4114	PC
AT2G25210	AT2G25210	7.57e-298	0.320438	0.77	0.415	2.48e-293	0	1.85542	PC
AT2G35390	PRS1	2.34e-297	0.205279	0.723	0.406	7.68e-293	0	1.78079	PC
AT5G02610	AT5G02610	4e-297	0.334511	0.859	0.53	1.31e-292	0	1.62075	PC
AT2G39460	RPL23AA	4.95e-297	0.374578	0.885	0.559	1.63e-292	0	1.58318	PC
AT5G08670	AT5G08670	9.92e-297	0.243463	0.809	0.486	3.26e-292	0	1.66461	PC
AT5G02870	RPL4D	1.36e-296	0.340903	0.871	0.552	4.48e-292	0	1.5779	PC
AT1G51730	AT1G51730	1.6e-296	0.217537	0.566	0.249	5.26e-292	0	2.27309	PC
AT3G53920	SIGC	1.99e-296	0.157316	0.388	0.118	6.54e-292	0	3.28814	PC
AT1G28140	AT1G28140	2.8e-296	0.251477	0.662	0.326	9.2e-292	0	2.03067	PC
AT1G53280	DJ1B	3.97e-296	0.164298	0.46	0.172	1.3e-291	0	2.67442	PC
AT5G62670	AHA11	1e-295	0.138233	0.339	0.09	3.3e-291	0	3.76667	PC
AT2G19940	AT2G19940	1.29e-295	0.196406	0.418	0.123	4.22e-291	0	3.39837	PC
AT5G45170	AT5G45170	3.14e-295	0.219614	0.57	0.249	1.03e-290	0	2.28916	PC
AT4G25670	AT4G25670	3.58e-295	0.462943	0.957	0.706	1.18e-290	0	1.35552	PC
AT5G10860	CBSX3	4.1e-295	0.234018	0.886	0.559	1.35e-290	0	1.58497	PC
AT5G59750	AT5G59750	1.45e-294	0.147766	0.343	0.093	4.76e-290	0	3.68817	PC
AT2G47930	AGP26	1.74e-294	0.146482	0.265	0.042	5.7e-290	0	6.30952	PC
AT4G03520	ATHM2	1.89e-294	0.352912	0.927	0.63	6.2e-290	0	1.47143	PC
AT2G04790	AT2G04790	2.16e-294	0.132888	0.27	0.049	7.1e-290	0	5.5102	PC
AT1G41880	RPL35AB	3.35e-294	0.39067	0.873	0.546	1.1e-289	0	1.5989	PC
AT1G54580	ACP2	9.76e-294	0.254623	0.564	0.233	3.21e-289	0	2.4206	PC
AT3G06510	SFR2	3.48e-293	0.083306	0.415	0.175	1.14e-288	0	2.37143	PC
AT3G24503	ALDH2C4	3.94e-293	0.176034	0.679	0.361	1.29e-288	0	1.88089	PC
AT5G21060	AT5G21060	6.14e-293	0.137392	0.309	0.07	2.02e-288	0	4.41429	PC
AT1G80030	AT1G80030	9.56e-292	0.137181	0.355	0.107	3.14e-287	0	3.31776	PC
AT4G16155	LPD2.1	1.02e-291	0.185427	0.381	0.101	3.34e-287	0	3.77228	PC
AT3G59970	MTHFR1	1.47e-291	0.195029	0.537	0.23	4.82e-287	0	2.33478	PC
AT4G20760	AT4G20760	1.55e-291	0.127011	0.318	0.08	5.1e-287	0	3.975	PC
AT4G32520	SHM3	1.64e-291	0.195437	0.503	0.2	5.38e-287	0	2.515	PC
AT2G41630	TFIIB1	5.66e-291	0.325728	0.863	0.543	1.86e-286	0	1.58932	PC
AT1G62780	AT1G62780	7.81e-291	0.279869	0.724	0.39	2.56e-286	0	1.85641	PC
AT2G43460	RPL38A.1	1.49e-290	0.34718	0.941	0.663	4.9e-286	0	1.41931	PC
AT4G36910	CBSX1	2.61e-290	0.152858	0.386	0.12	8.56e-286	0	3.21667	PC
AT1G80640	AT1G80640	3.11e-290	0.187591	0.329	0.068	1.02e-285	0	4.83824	PC
AT2G35820	AT2G35820	3.32e-290	0.188986	0.376	0.098	1.09e-285	0	3.83673	PC
AT4G34290	AT4G34290	4.91e-290	0.187464	0.291	0.047	1.61e-285	0	6.19149	PC
AT5G47640	NFYB2	5.35e-290	0.205104	0.389	0.107	1.76e-285	0	3.63551	PC
AT1G20090	ARAC4	6.89e-290	0.157189	0.339	0.082	2.26e-285	0	4.13415	PC
AT1G16920	RABA1B	1.25e-289	0.227623	0.543	0.214	4.09e-285	0	2.53738	PC
AT1G10522	PRIN2	1.28e-289	0.163203	0.291	0.053	4.22e-285	0	5.49057	PC
AT1G53000	KDSB	2.66e-289	0.170856	0.399	0.12	8.74e-285	0	3.325	PC
AT3G13750	BGAL1	4.11e-289	0.109013	0.39	0.138	1.35e-284	0	2.82609	PC
AT3G49910	RPL26A	6.85e-289	0.320345	0.938	0.657	2.25e-284	0	1.4277	PC
AT5G45040	PETJ	8.71e-289	0.183462	0.347	0.079	2.86e-284	0	4.39241	PC
AT2G05830	AT2G05830	3.93e-288	0.143139	0.34	0.091	1.29e-283	0	3.73626	PC
AT2G34560	AT2G34560	6.33e-288	0.194637	0.448	0.149	2.08e-283	0	3.00671	PC
AT2G30950	VAR2	6.78e-288	0.331711	0.968	0.742	2.23e-283	0	1.30458	PC
AT3G27050	AT3G27050	9.67e-288	0.198026	0.478	0.179	3.17e-283	0	2.67039	PC
AT4G25100	FSD1	1.3e-287	0.601852	0.883	0.574	4.28e-283	0	1.53833	PC
AT4G32900	AT4G32900	1.35e-287	0.136674	0.318	0.082	4.44e-283	0	3.87805	PC
AT3G13570	SCL30A	1.74e-287	0.198782	0.49	0.183	5.73e-283	0	2.6776	PC
AT3G63540	AT3G63540	3.37e-287	0.262353	0.687	0.35	1.11e-282	0	1.96286	PC
AT2G23600	ACL	3.49e-287	0.243715	0.5	0.19	1.14e-282	0	2.63158	PC
AT2G33040	ATPC	4.61e-287	0.237618	0.801	0.487	1.51e-282	0	1.64476	PC
AT3G24590	PLSP1	7.43e-287	0.155273	0.348	0.096	2.44e-282	0	3.625	PC
AT1G57770	AT1G57770	9.86e-287	0.184452	0.408	0.131	3.24e-282	0	3.1145	PC
AT3G23830	RBG4	1.07e-286	0.144421	0.296	0.065	3.52e-282	0	4.55385	PC
AT5G01020	PBL8	1.2e-286	0.145573	0.343	0.09	3.94e-282	0	3.81111	PC
AT4G17615	CBL1	2.35e-286	0.379848	0.926	0.616	7.72e-282	0	1.50325	PC
AT5G57560	XTH22	3.39e-286	0.0487212	0.662	0.338	1.11e-281	0	1.95858	PC
AT4G32030	AT4G32030	5.2e-286	0.281255	0.781	0.439	1.71e-281	0	1.77904	PC
AT1G07110	FKFBP	7.74e-286	0.168465	0.55	0.253	2.54e-281	0	2.17391	PC
AT2G14910	AT2G14910	8.7e-286	0.100391	0.895	0.608	2.86e-281	0	1.47204	PC
AT2G20860	LIP1.3	1.24e-285	0.256445	0.845	0.521	4.08e-281	0	1.62188	PC
AT4G30330	AT4G30330	1.05e-284	0.117105	0.256	0.043	3.43e-280	0	5.95349	PC
AT4G29410	RPL28C	2.26e-284	0.293118	0.777	0.439	7.43e-280	0	1.76993	PC
AT5G04900	NOL	3.95e-284	0.170423	0.367	0.099	1.3e-279	0	3.70707	PC
AT5G19190	AT5G19190	8.86e-284	0.212374	0.296	0.05	2.91e-279	0	5.92	PC
AT4G09730	RH39	1.21e-283	0.136563	0.303	0.069	3.96e-279	0	4.3913	PC
AT1G48420	DCD	5.28e-283	0.168131	0.477	0.192	1.73e-278	0	2.48438	PC
AT5G43940	HOT5	7.48e-283	0.260462	0.848	0.544	2.45e-278	0	1.55882	PC
AT1G24510	CCT5	1.01e-282	0.149249	0.541	0.257	3.32e-278	0	2.10506	PC
AT2G04530	TRZ2	1.5e-282	0.165657	0.296	0.051	4.94e-278	0	5.80392	PC
AT5G02250	RNR1	2.69e-282	0.148236	0.344	0.092	8.83e-278	0	3.73913	PC
AT4G15802	HSBP	2.99e-282	0.14196	0.791	0.503	9.81e-278	0	1.57256	PC
AT4G38490	AT4G38490	4.1e-282	0.187446	0.398	0.118	1.35e-277	0	3.37288	PC
AT4G02510	TOC159	6.13e-282	0.190338	0.618	0.305	2.01e-277	0	2.02623	PC
AT3G45640	MPK3	6.32e-282	0.305094	0.593	0.251	2.07e-277	0	2.36255	PC
AT4G39800	IPS1.1	6.57e-282	0.334243	0.575	0.226	2.16e-277	0	2.54425	PC
AT4G35760	AT4G35760	1.07e-281	0.108816	0.282	0.07	3.51e-277	0	4.02857	PC
AT5G55210	AT5G55210	1.16e-281	0.146818	0.352	0.101	3.82e-277	0	3.48515	PC
AT1G74060	RPL6B	5.84e-281	0.239794	0.706	0.383	1.92e-276	0	1.84334	PC
AT2G44210	AT2G44210	1.2e-280	0.160493	0.389	0.121	3.93e-276	0	3.21488	PC
AT3G02780	IPP2	1.21e-280	0.22302	0.778	0.464	3.98e-276	0	1.67672	PC
AT3G19800	AT3G19800	1.22e-280	0.145435	0.377	0.118	4e-276	0	3.19492	PC
AT4G14040	SBP2	1.67e-280	0.219605	0.326	0.073	5.47e-276	0	4.46575	PC
AT4G09570	CPK4	1.82e-280	0.272878	0.576	0.247	5.98e-276	0	2.33198	PC
AT5G14460	AT5G14460	3.14e-280	0.157066	0.328	0.079	1.03e-275	0	4.1519	PC
AT2G20490	NOP10	1.91e-279	0.200089	0.53	0.222	6.28e-275	0	2.38739	PC
AT3G52180	DSP4	2.87e-279	0.23465	0.518	0.199	9.41e-275	0	2.60302	PC
AT3G23400	PAP6.1	6.15e-279	0.169317	0.724	0.413	2.02e-274	0	1.75303	PC
AT1G15390	PDF1A	1.51e-278	0.18591	0.421	0.145	4.96e-274	0	2.90345	PC
AT5G15390	AT5G15390	1.67e-278	0.147592	0.31	0.067	5.47e-274	0	4.62687	PC
AT2G28305	LOG1	2.78e-278	0.155862	0.665	0.349	9.13e-274	0	1.90544	PC
AT5G52840	AT5G52840	3.12e-278	0.205446	0.644	0.334	1.02e-273	0	1.92814	PC
AT4G12720	AtNUDT7	8.12e-278	0.379869	0.661	0.308	2.66e-273	0	2.1461	PC
AT3G53800	Fes1B	9.47e-278	0.15266	0.252	0.033	3.11e-273	0	7.63636	PC
AT2G32520	AT2G32520	1.15e-277	0.176443	0.418	0.142	3.77e-273	0	2.94366	PC
AT2G28950	EXPA6	5.5e-277	0.146266	0.264	0.046	1.81e-272	0	5.73913	PC
AT4G26900	HISN4	7.28e-277	0.13279	0.326	0.089	2.39e-272	0	3.66292	PC
AT5G24165	AT5G24165	1.16e-276	0.234672	0.85	0.524	3.8e-272	0	1.62214	PC
AT4G12420	SKU5	2.54e-276	0.106095	0.256	0.054	8.32e-272	0	4.74074	PC
AT3G26570	PHT2;1	2.68e-276	0.123844	0.354	0.117	8.78e-272	0	3.02564	PC
AT1G44000	SGRL	1.23e-275	0.22982	0.488	0.18	4.03e-271	0	2.71111	PC
AT2G40600	AT2G40600	1.32e-275	0.158653	0.379	0.116	4.32e-271	0	3.26724	PC
AT4G13640	UNE16	2.05e-275	0.189525	0.404	0.119	6.75e-271	0	3.39496	PC
AT3G50950	RPP13L4	2.11e-275	0.368511	0.674	0.33	6.92e-271	0	2.04242	PC
AT3G04260	PTAC3	2.63e-275	0.147978	0.328	0.086	8.65e-271	0	3.81395	PC
AT2G20930	AT2G20930	5.16e-275	0.153054	0.366	0.115	1.69e-270	0	3.18261	PC
AT4G15510	PPD1	5.75e-275	0.12166	0.264	0.051	1.89e-270	0	5.17647	PC
AT3G05560	RPL22B	1e-274	0.307448	0.855	0.534	3.29e-270	0	1.60112	PC
AT1G68660	CPLS1	1.29e-274	0.210462	0.708	0.399	4.25e-270	0	1.77444	PC
AT2G38330	DTX44	1.85e-274	0.166975	0.348	0.089	6.08e-270	0	3.91011	PC
AT2G03350	AT2G03350	2.76e-274	0.126784	0.294	0.069	9.06e-270	0	4.26087	PC
AT3G02870	VTC4	6.74e-274	0.134001	0.305	0.075	2.21e-269	0	4.06667	PC
AT1G10510	emb2004	1.83e-273	0.171418	0.388	0.118	6.01e-269	0	3.28814	PC
AT5G65430	GRF8	3.51e-273	0.0342124	0.86	0.599	1.15e-268	0	1.43573	PC
AT2G41430	ERD15	3.52e-273	0.407936	1	0.995	1.16e-268	0	1.00503	PC
AT4G38220	AT4G38220	3.7e-273	0.102018	0.424	0.186	1.22e-268	0	2.27957	PC
AT1G56200	emb1303	4.97e-273	0.237784	0.926	0.638	1.63e-268	0	1.45141	PC
AT4G34480	AT4G34480	7.81e-273	0.179573	0.336	0.078	2.56e-268	0	4.30769	PC
AT1G22850	AT1G22850	1.05e-272	0.115072	0.454	0.199	3.45e-268	0	2.28141	PC
AT5G55280	FTSZ1	2.17e-272	0.14461	0.283	0.058	7.13e-268	0	4.87931	PC
AT4G13850	RBG2	4.78e-272	0.121802	0.577	0.295	1.57e-267	0	1.95593	PC
AT4G24930	AT4G24930	6.02e-272	0.148538	0.764	0.467	1.98e-267	0	1.63597	PC
AT5G62980	FOLB2	7.45e-272	0.114555	0.261	0.054	2.45e-267	0	4.83333	PC
AT3G56040	UGP3	7.92e-272	0.0982006	0.267	0.066	2.6e-267	0	4.04545	PC
AT4G33510	DHS2	1.29e-271	0.240835	0.84	0.528	4.23e-267	0	1.59091	PC
AT5G66090	AT5G66090	2.04e-271	0.138309	0.318	0.083	6.69e-267	0	3.83133	PC
AT2G29980	FAD3	2.34e-271	0.195575	0.351	0.086	7.69e-267	0	4.0814	PC
AT4G31560	HCF153	2.89e-271	0.215053	0.595	0.282	9.49e-267	0	2.10993	PC
AT2G05620	PGR5	3.05e-271	0.227607	0.857	0.541	1e-266	0	1.5841	PC
AT3G10920	MSD1	3.65e-271	0.118734	0.923	0.655	1.2e-266	0	1.40916	PC
AT2G31170	SYCO	1.07e-270	0.132237	0.287	0.063	3.51e-266	0	4.55556	PC
AT2G15290	TIC21	1.24e-270	0.1329	0.36	0.113	4.08e-266	0	3.18584	PC
AT4G36360	BGAL3	1.33e-270	0.0680871	0.286	0.088	4.37e-266	0	3.25	PC
AT3G14870	AT3G14870	1.37e-270	0.129123	0.298	0.071	4.49e-266	0	4.19718	PC
AT3G18130	RACK1C	5.03e-270	0.198188	0.427	0.145	1.65e-265	0	2.94483	PC
AT1G56220	AT1G56220	1.3e-269	0.240933	0.796	0.452	4.27e-265	0	1.76106	PC
AT1G70580	GGAT2	1.43e-269	0.155553	0.399	0.136	4.71e-265	0	2.93382	PC
AT3G01790	AT3G01790	1.82e-269	0.121661	0.385	0.142	5.97e-265	0	2.71127	PC
AT3G21200	GLUTRBP	1.96e-269	0.260592	0.561	0.256	6.42e-265	0	2.19141	PC
AT3G46740	TOC75-3	3.15e-269	0.164389	0.365	0.107	1.03e-264	0	3.41121	PC
AT1G74040	IPMS2	3.41e-269	0.129302	0.294	0.068	1.12e-264	0	4.32353	PC
AT1G54630	ACP3	4.03e-269	0.191743	0.739	0.427	1.32e-264	0	1.73068	PC
AT5G49160	DMT1	6.45e-269	0.164928	0.289	0.057	2.12e-264	0	5.07018	PC
AT4G17740	CTPA2	7.33e-269	0.15418	0.33	0.087	2.41e-264	0	3.7931	PC
AT4G23100	GSH1	2.09e-268	0.0286456	0.557	0.325	6.86e-264	0	1.71385	PC
ATCG00710	PSBH	2.28e-268	0.017605	0.652	0.399	7.48e-264	0	1.63409	PC
AT3G15210	ERF4	2.5e-268	0.421274	0.977	0.788	8.22e-264	0	1.23985	PC
AT5G10540	CYOP	2.76e-268	0.108207	0.34	0.113	9.06e-264	0	3.00885	PC
AT5G22510	INVE	6e-268	0.167518	0.501	0.222	1.97e-263	0	2.25676	PC
AT3G63520	CCD1	8.1e-268	0.18115	0.632	0.324	2.66e-263	0	1.95062	PC
AT4G30220	RUXF	8.8e-268	0.196157	0.62	0.313	2.89e-263	0	1.98083	PC
AT4G23890	ndhS	1.38e-267	0.176263	0.508	0.218	4.52e-263	0	2.33028	PC
AT1G78040	AT1G78040	1.48e-267	0.0474944	0.962	0.748	4.87e-263	0	1.2861	PC
AT5G26360	CCT3	1.84e-267	0.140201	0.588	0.306	6.04e-263	0	1.92157	PC
AT3G14290	PAE2.1	3e-267	0.127552	0.506	0.242	9.84e-263	0	2.09091	PC
AT2G31610	RPS3A	7.36e-267	0.363051	0.776	0.446	2.42e-262	0	1.73991	PC
AT1G69700	HVA22C	7.88e-267	0.131394	0.28	0.059	2.59e-262	0	4.74576	PC
AT1G31190	IMPL1	9.48e-267	0.135539	0.344	0.104	3.11e-262	0	3.30769	PC
AT3G15540	IAA19	9.8e-267	0.327096	0.466	0.15	3.22e-262	0	3.10667	PC
AT4G31985	RPL39A	2.33e-266	0.284757	0.882	0.58	7.65e-262	0	1.52069	PC
AT2G37340	RS2Z33	2.59e-266	0.11619	0.643	0.368	8.5e-262	0	1.74728	PC
AT5G33320	PPT1	3.91e-266	0.0962355	0.387	0.156	1.28e-261	0	2.48077	PC
AT1G27450	APT1	4.08e-266	0.207213	0.702	0.401	1.34e-261	0	1.75062	PC
AT4G22670	AtHip1	4.22e-266	0.167796	0.56	0.268	1.39e-261	0	2.08955	PC
AT5G10470	KCA1	4.22e-266	0.115831	0.283	0.071	1.39e-261	0	3.98592	PC
AT4G17250	AT4G17250	5.58e-266	0.197849	0.375	0.103	1.83e-261	0	3.64078	PC
AT3G22230	RPL27B	1.38e-265	0.336803	0.878	0.569	4.53e-261	0	1.54306	PC
AT5G04250	AT5G04250	2.19e-265	0.264761	0.696	0.363	7.17e-261	0	1.91736	PC
AT4G01995	AT4G01995	2.41e-265	0.166982	0.429	0.155	7.9e-261	0	2.76774	PC
AT2G04360	AT2G04360	3.77e-265	0.129552	0.375	0.133	1.24e-260	0	2.81955	PC
AT1G23710	AT1G23710	4.14e-265	0.473746	0.985	0.822	1.36e-260	0	1.1983	PC
AT1G31970	RH5	7.6e-265	0.166693	0.6	0.297	2.5e-260	0	2.0202	PC
AT1G70090	GATL9	8.51e-265	0.156267	0.475	0.194	2.79e-260	0	2.44845	PC
AT3G04620	AT3G04620	1.44e-264	0.518003	0.879	0.562	4.72e-260	0	1.56406	PC
AT5G20280	SPS1.1	2.26e-264	0.140907	0.405	0.148	7.43e-260	0	2.73649	PC
AT5G66550	AT5G66550	2.35e-264	0.15462	0.331	0.083	7.71e-260	0	3.98795	PC
AT1G74270	RPL35AC	4.11e-264	0.193388	0.733	0.429	1.35e-259	0	1.70862	PC
AT1G06690	AT1G06690	4.14e-264	0.185211	0.411	0.137	1.36e-259	0	3	PC
AT5G12150	ROPGAP6	5.48e-264	0.100258	0.285	0.077	1.8e-259	0	3.7013	PC
AT2G26670	HO1	1.17e-263	0.142175	0.713	0.422	3.85e-259	0	1.68957	PC
AT2G40300	FER4	1.52e-263	0.231008	0.433	0.141	4.98e-259	0	3.07092	PC
AT2G35840	SPP2.1	3.02e-263	0.148682	0.455	0.186	9.92e-259	0	2.44624	PC
AT4G35020	ARAC3	3.55e-263	0.129137	0.301	0.075	1.17e-258	0	4.01333	PC
AT2G07340	PFD1	5e-263	0.198868	0.494	0.197	1.64e-258	0	2.50761	PC
AT2G03390	CLPF	5.5e-263	0.170429	0.433	0.163	1.81e-258	0	2.65644	PC
AT5G55710	TIC20-V	6.7e-263	0.151432	0.328	0.087	2.2e-258	0	3.77011	PC
AT5G42070	AT5G42070	1.08e-262	0.119679	0.268	0.059	3.53e-258	0	4.54237	PC
AT4G25170	AT4G25170	2.18e-262	0.196068	0.882	0.583	7.16e-258	0	1.51286	PC
AT5G42825	AT5G42825	2.48e-262	0.143182	0.64	0.345	8.15e-258	0	1.85507	PC
AT4G31700	RPS6A	2.58e-262	0.382822	0.878	0.567	8.47e-258	0	1.5485	PC
AT1G79210	PAB2	2.59e-262	0.164662	0.561	0.278	8.5e-258	0	2.01799	PC
AT5G55160	SUM2	3.25e-262	0.135779	0.616	0.337	1.07e-257	0	1.82789	PC
AT1G16460	STR2	6.41e-262	0.152401	0.373	0.114	2.1e-257	0	3.27193	PC
AT1G15180	DTX13	7.04e-262	0.121879	0.313	0.089	2.31e-257	0	3.51685	PC
AT3G59350	AT3G59350	9.89e-262	0.43877	0.965	0.744	3.25e-257	0	1.29704	PC
AT4G26110	NAP1;1	1.95e-261	0.249393	0.707	0.391	6.4e-257	0	1.80818	PC
AT2G23930	SNRNP-G	2.84e-261	0.214138	0.636	0.334	9.32e-257	0	1.90419	PC
AT5G27470	AT5G27470	3.27e-261	0.20964	0.732	0.433	1.07e-256	0	1.69053	PC
AT3G58700	RPL11C.1	3.55e-261	0.196584	0.552	0.252	1.17e-256	0	2.19048	PC
AT1G51070	bHLH115	7.54e-261	0.224448	0.57	0.259	2.47e-256	0	2.20077	PC
AT1G52300	RPL37B	7.74e-261	0.358579	0.938	0.679	2.54e-256	0	1.38144	PC
AT5G05740	EGY2	8.03e-261	0.132103	0.324	0.091	2.64e-256	0	3.56044	PC
AT1G48630	RACK1B	1.52e-260	0.256739	0.567	0.251	5.01e-256	0	2.25896	PC
AT3G04870	ZDS1	1.53e-260	0.13831	0.498	0.234	5.02e-256	0	2.12821	PC
AT1G18300	NUDT4	3.05e-260	0.401159	0.889	0.574	1e-255	0	1.54878	PC
AT1G61190	AT1G61190	3.5e-260	0.108451	0.253	0.054	1.15e-255	0	4.68519	PC
AT4G22930	PYR4	6.19e-260	0.160937	0.383	0.124	2.03e-255	0	3.08871	PC
AT5G10460	AT5G10460	9.19e-260	0.149024	0.41	0.153	3.02e-255	0	2.67974	PC
AT1G69830	AMY3	9.21e-260	0.155127	0.324	0.083	3.02e-255	0	3.90361	PC
AT2G20530	PHB6	9.67e-260	0.131593	0.445	0.19	3.18e-255	0	2.34211	PC
AT2G45990	AT2G45990	1.29e-259	0.149532	0.55	0.275	4.23e-255	0	2	PC
AT1G06190	AT1G06190	1.83e-259	0.226631	0.551	0.249	6.01e-255	0	2.21285	PC
AT4G34730	AT4G34730	3.25e-259	0.152936	0.342	0.1	1.07e-254	0	3.42	PC
AT1G33290	AT1G33290	4.33e-259	0.156274	0.397	0.14	1.42e-254	0	2.83571	PC
AT5G35100	AT5G35100	6.47e-259	0.234391	0.686	0.364	2.13e-254	0	1.88462	PC
AT2G38550	FAX3	6.73e-259	0.125687	0.347	0.111	2.21e-254	0	3.12613	PC
AT2G43970	LARP6B	9.14e-259	0.175327	0.863	0.568	3e-254	0	1.51937	PC
AT1G26550	AT1G26550	9.66e-259	0.0373808	0.618	0.392	3.17e-254	0	1.57653	PC
AT5G19770	TUBA3	1.05e-258	0.200659	0.56	0.27	3.43e-254	0	2.07407	PC
AT4G15000	RPL27C	1.84e-258	0.086283	0.829	0.547	6.03e-254	0	1.51554	PC
AT3G54660	EMB2360	2.23e-258	0.127719	0.545	0.282	7.31e-254	0	1.93262	PC
AT1G80380	GLYK	2.46e-258	0.163212	0.923	0.651	8.08e-254	0	1.41782	PC
AT1G11720	ATSS3	5.19e-258	0.134087	0.324	0.086	1.7e-253	0	3.76744	PC
AT3G48360	BT2	8.52e-258	0.435073	0.971	0.733	2.8e-253	0	1.32469	PC
AT5G16650	AT5G16650	1.44e-257	0.357121	0.886	0.57	4.71e-253	0	1.55439	PC
AT3G03960	CCT8	1.9e-257	0.0995773	0.385	0.158	6.25e-253	0	2.43671	PC
AT1G68220	AT1G68220	2.43e-257	0.119814	0.295	0.076	7.99e-253	0	3.88158	PC
AT3G55400	OVA1	3.05e-257	0.130144	0.423	0.177	1e-252	0	2.38983	PC
AT4G13930	SHM4	4.7e-257	0.117958	0.459	0.205	1.54e-252	0	2.23902	PC
AT3G27180	AT3G27180	5.62e-257	0.118125	0.278	0.067	1.84e-252	0	4.14925	PC
AT3G09630	RPL4A	7.76e-257	0.121066	0.801	0.524	2.55e-252	0	1.52863	PC
AT5G15230	GASA4	7.82e-257	0.264773	0.427	0.138	2.57e-252	0	3.0942	PC
AT5G06340	NUDT27	1.5e-256	0.149095	0.446	0.189	4.94e-252	0	2.35979	PC
AT5G54165	AT5G54165	3.79e-256	0.550971	0.948	0.762	1.24e-251	0	1.24409	PC
AT4G26710	VHA-E2.1	3.87e-256	0.138167	0.864	0.589	1.27e-251	0	1.46689	PC
AT4G10030	AT4G10030	4.97e-256	0.178777	0.426	0.146	1.63e-251	0	2.91781	PC
AT4G00300	AT4G00300	1.02e-255	0.216614	0.739	0.428	3.36e-251	0	1.72664	PC
AT4G20150	AT4G20150	1.26e-255	0.196019	0.86	0.568	4.14e-251	0	1.51408	PC
AT1G02910	LPA1	2.27e-255	0.183359	0.599	0.312	7.46e-251	0	1.91987	PC
AT4G18170	WRKY28	3.74e-255	0.586634	0.922	0.726	1.23e-250	0	1.26997	PC
AT4G36010	AT4G36010	5.34e-255	0.189184	0.805	0.489	1.75e-250	0	1.64622	PC
AT3G09210	PTAC13	7.22e-255	0.153443	0.336	0.1	2.37e-250	0	3.36	PC
AT1G17100	AT1G17100	8.07e-255	0.213679	0.574	0.274	2.65e-250	0	2.09489	PC
AT5G20500	GRXC4	1.47e-254	0.0883338	0.63	0.374	4.82e-250	0	1.68449	PC
AT4G35000	APX3	3.81e-254	0.191925	0.912	0.633	1.25e-249	0	1.44076	PC
AT1G50200	ALATS	4.25e-254	0.179342	0.643	0.353	1.4e-249	0	1.82153	PC
AT2G39660	BIK1	5.15e-254	0.464928	0.948	0.727	1.69e-249	0	1.30399	PC
AT3G02900	AT3G02900	5.98e-254	0.194003	0.613	0.312	1.96e-249	0	1.96474	PC
AT3G47370	RPS20B	7.23e-254	0.161473	0.775	0.488	2.37e-249	0	1.58811	PC
AT5G55120	VTC5	7.7e-254	0.351165	0.618	0.274	2.53e-249	0	2.25547	PC
AT2G33700	PP2C27	2.23e-253	0.370169	0.846	0.543	7.31e-249	0	1.55801	PC
AT5G64290	DIT2-1	3.41e-253	0.14058	0.396	0.146	1.12e-248	0	2.71233	PC
AT5G56670	RPS30A	3.8e-253	0.2924	0.872	0.578	1.25e-248	0	1.50865	PC
AT2G06010	ORG4	4.2e-253	0.160666	0.386	0.13	1.38e-248	0	2.96923	PC
AT4G28730	GRXC5	7.28e-253	0.160779	0.497	0.222	2.39e-248	0	2.23874	PC
AT3G51010	AT3G51010	7.64e-253	0.151776	0.482	0.216	2.51e-248	0	2.23148	PC
AT5G50920	CLPC1	7.64e-253	0.262065	0.954	0.717	2.51e-248	0	1.33054	PC
AT3G19810	AT3G19810	3.16e-252	0.151256	0.335	0.093	1.04e-247	0	3.60215	PC
AT4G29840	TS1	3.75e-252	0.178013	0.559	0.274	1.23e-247	0	2.04015	PC
AT5G39210	CRR7	4.02e-252	0.152314	0.275	0.054	1.32e-247	0	5.09259	PC
AT3G53580	DAPF	6.26e-252	0.210604	0.61	0.311	2.06e-247	0	1.96141	PC
AT4G10060	AT4G10060	9.5e-252	0.132647	0.361	0.125	3.12e-247	0	2.888	PC
AT1G15690	AVP1	1.02e-251	0.240826	0.874	0.589	3.34e-247	0	1.48387	PC
AT5G41210	GSTT1	1.27e-251	0.167323	0.553	0.271	4.17e-247	0	2.04059	PC
AT5G67590	FRO1.1	2.13e-251	0.118155	0.853	0.576	7e-247	0	1.4809	PC
AT3G46600	SCL30	2.43e-251	0.332635	0.765	0.424	7.97e-247	0	1.80425	PC
AT2G35490	PAP3.1	3.56e-251	0.154785	0.589	0.317	1.17e-246	0	1.85804	PC
AT5G10810	ATER	3.74e-251	0.146948	0.413	0.152	1.23e-246	0	2.71711	PC
AT1G23820	SPDSYN1	1.24e-250	0.185662	0.578	0.287	4.07e-246	0	2.01394	PC
AT1G74920	ALDH10A8	1.54e-250	0.203589	0.652	0.34	5.06e-246	0	1.91765	PC
AT5G42380	CML37	2.4e-250	0.846767	0.854	0.608	7.88e-246	0	1.40461	PC
AT5G43470	RPP8	5.99e-250	0.133882	0.452	0.192	1.97e-245	0	2.35417	PC
AT5G58560	FOLK	7.83e-250	0.105978	0.412	0.176	2.57e-245	0	2.34091	PC
AT3G04940	CYSD1	8.68e-250	0.1573	0.36	0.114	2.85e-245	0	3.15789	PC
AT5G65940	CHY1	9e-250	0.111484	0.412	0.177	2.95e-245	0	2.32768	PC
AT5G66210	CPK28	9.6e-250	0.243603	0.655	0.335	3.15e-245	0	1.95522	PC
AT3G62650	AT3G62650	1.53e-249	0.169874	0.533	0.244	5.02e-245	0	2.18443	PC
AT1G30820	AT1G30820	2.1e-249	0.20781	0.721	0.399	6.9e-245	0	1.80702	PC
AT4G24972	TPD1	5.33e-249	0.278933	0.549	0.223	1.75e-244	0	2.46188	PC
AT2G27530	RPL10AB	5.65e-249	0.253482	0.925	0.656	1.86e-244	0	1.41006	PC
AT1G07920	A1	1.17e-248	0.171462	0.714	0.433	3.85e-244	0	1.64896	PC
AT2G20880	ERF053	1.4e-248	0.354388	0.421	0.127	4.6e-244	0	3.31496	PC
AT1G70600	RPL27AC	1.51e-248	0.242636	0.934	0.672	4.96e-244	0	1.38988	PC
AT4G16830	RGGA	1.65e-248	0.160542	0.671	0.382	5.41e-244	0	1.75654	PC
AT3G11560	AT3G11560	4.33e-248	0.124429	0.375	0.142	1.42e-243	0	2.64085	PC
AT3G05350	APP2	7.69e-248	0.143201	0.5	0.239	2.52e-243	0	2.09205	PC
AT4G34700	CIB22	7.75e-248	0.130075	0.839	0.568	2.54e-243	0	1.47711	PC
AT4G25570	ACYB-2	8.47e-248	0.128609	0.502	0.242	2.78e-243	0	2.07438	PC
AT1G29880	AT1G29880	9.42e-248	0.14238	0.452	0.197	3.09e-243	0	2.29442	PC
AT4G25700	BETA-OHASE 1	1.57e-247	0.204941	0.806	0.501	5.16e-243	0	1.60878	PC
AT3G61080	AT3G61080	1.66e-247	0.171291	0.397	0.131	5.46e-243	0	3.03053	PC
AT3G01820	AT3G01820	1.74e-247	0.267283	0.843	0.533	5.73e-243	0	1.58161	PC
AT4G23940	FTSHI1	1.86e-247	0.118063	0.265	0.06	6.1e-243	0	4.41667	PC
AT5G66720	AT5G66720	2.31e-247	0.185534	0.509	0.235	7.58e-243	0	2.16596	PC
AT2G35410	AT2G35410	4.9e-247	0.198692	0.531	0.244	1.61e-242	0	2.17623	PC
AT2G33220	AT2G33220	5.58e-247	0.0271261	0.744	0.517	1.83e-242	0	1.43907	PC
AT4G28830	AT4G28830	7.77e-247	0.126467	0.275	0.061	2.55e-242	0	4.5082	PC
AT4G31040	AT4G31040	8.37e-247	0.141713	0.326	0.092	2.75e-242	0	3.54348	PC
AT5G04590	SIR	1.01e-246	0.214547	0.767	0.465	3.32e-242	0	1.64946	PC
AT4G31390	ABC1K1	1.04e-246	0.154402	0.44	0.179	3.41e-242	0	2.4581	PC
AT5G57850	DAAT	1.19e-246	0.151621	0.363	0.116	3.9e-242	0	3.12931	PC
AT2G47690	AT2G47690	1.23e-246	0.14516	0.546	0.282	4.04e-242	0	1.93617	PC
AT5G36210	AT5G36210	1.25e-246	0.123127	0.299	0.079	4.11e-242	0	3.78481	PC
AT5G08610	RH26	1.68e-246	0.129797	0.267	0.059	5.53e-242	0	4.52542	PC
AT5G13730	SIGD	5.25e-246	0.144591	0.275	0.057	1.72e-241	0	4.82456	PC
AT3G52300	ATPQ	7.49e-246	0.105677	0.883	0.62	2.46e-241	0	1.42419	PC
AT3G54090	FLN1	8.06e-246	0.141076	0.287	0.067	2.65e-241	0	4.28358	PC
AT3G54360	NCA1	8.91e-246	0.133484	0.71	0.44	2.93e-241	0	1.61364	PC
AT3G23990	CPN60	1.41e-245	0.0489074	0.437	0.223	4.63e-241	0	1.95964	PC
AT3G55460	SCL30.1	2.05e-245	0.151088	0.575	0.297	6.73e-241	0	1.93603	PC
AT4G37200	HCF164	2.53e-245	0.175057	0.526	0.248	8.3e-241	0	2.12097	PC
AT5G48655	AT5G48655	2.59e-245	0.338819	0.896	0.596	8.5e-241	0	1.50336	PC
AT1G29980	AT1G29980	3.27e-245	0.187132	0.334	0.087	1.07e-240	0	3.83908	PC
AT5G01350	AT5G01350	3.79e-245	0.137585	0.972	0.734	1.24e-240	0	1.32425	PC
AT1G25290	RBL10	3.89e-245	0.109508	0.264	0.066	1.28e-240	0	4	PC
ATCG01120	RPS15	8.16e-245	0.112516	0.473	0.219	2.68e-240	0	2.15982	PC
AT2G44160	MTHFR2	1.21e-244	0.142484	0.506	0.242	3.98e-240	0	2.09091	PC
AT1G15120	AT1G15120	1.65e-244	0.0227833	0.834	0.599	5.4e-240	0	1.39232	PC
AT5G47890	AT5G47890	2.4e-244	0.0713542	0.773	0.514	7.88e-240	0	1.50389	PC
AT3G60770	RPS13A	3.74e-244	0.210395	0.87	0.579	1.23e-239	0	1.50259	PC
AT3G50060	MYB77	4.44e-244	0.183294	0.419	0.154	1.46e-239	0	2.72078	PC
AT1G63980	AT1G63980	4.65e-244	0.208083	0.688	0.378	1.53e-239	0	1.82011	PC
AT1G60000	AT1G60000	6.89e-244	0.140608	0.322	0.098	2.26e-239	0	3.28571	PC
AT3G10350	AT3G10350	9.92e-244	0.149746	0.455	0.197	3.26e-239	0	2.30964	PC
AT3G12290	FOLD2	1.06e-243	0.155143	0.559	0.29	3.47e-239	0	1.92759	PC
AT2G33830	DRMH1	1.62e-243	0.41016	0.543	0.214	5.31e-239	0	2.53738	PC
AT1G75800	AT1G75800	1.9e-243	0.165206	0.421	0.157	6.24e-239	0	2.68153	PC
AT3G07568	AT3G07568	1.94e-243	0.145574	0.543	0.277	6.35e-239	0	1.96029	PC
AT1G27510	EX2	2.51e-243	0.214112	0.585	0.288	8.23e-239	0	2.03125	PC
AT1G72940	AT1G72940	3.62e-243	0.196355	0.354	0.103	1.19e-238	0	3.43689	PC
AT1G79750	NADP-ME4	4.09e-243	0.193939	0.742	0.448	1.34e-238	0	1.65625	PC
AT5G24650	HP30-2	4.37e-243	0.167445	0.529	0.26	1.44e-238	0	2.03462	PC
AT5G67260	CYCD3;2	6.89e-243	0.184408	0.432	0.162	2.26e-238	0	2.66667	PC
AT3G57050	CBL	7.71e-243	0.121275	0.343	0.112	2.53e-238	0	3.0625	PC
AT3G62840	AT3G62840	9.86e-243	0.00240837	0.75	0.515	3.24e-238	0	1.45631	PC
AT4G35100	PIP2-7	1.07e-242	0.303607	0.616	0.289	3.5e-238	0	2.13149	PC
AT2G33340	PRP19B	1.93e-242	0.151371	0.619	0.341	6.33e-238	0	1.81525	PC
AT5G61380	APRR1	1.93e-242	0.22382	0.605	0.296	6.35e-238	0	2.04392	PC
AT1G27770	ACA1	2.36e-242	0.147628	0.47	0.206	7.76e-238	0	2.28155	PC
AT3G20790	AT3G20790	2.47e-242	0.138947	0.363	0.121	8.1e-238	0	3	PC
AT1G56070	LOS1	3.47e-242	0.298631	0.933	0.675	1.14e-237	0	1.38222	PC
AT5G20040	ATIPT9	5.92e-242	0.13573	0.289	0.07	1.94e-237	0	4.12857	PC
AT3G08590	AT3G08590	6.95e-242	0.139125	0.553	0.287	2.28e-237	0	1.92683	PC
AT1G65930	CICDH	9.84e-242	0.158134	0.899	0.627	3.23e-237	0	1.43381	PC
AT5G52470	MED36B	1.53e-241	0.223725	0.717	0.412	5.03e-237	0	1.74029	PC
AT2G36830	TIP1-1	1.61e-241	0.121997	0.723	0.406	5.29e-237	0	1.78079	PC
AT2G46510	AIB	1.64e-241	0.165567	0.601	0.311	5.37e-237	0	1.93248	PC
AT1G32580	MORF5	1.99e-241	0.151559	0.404	0.151	6.55e-237	0	2.6755	PC
AT3G46040	RPS15AD	2.09e-241	0.216332	0.826	0.535	6.88e-237	0	1.54393	PC
AT4G02230	RPL19C	5.34e-241	0.0825914	0.72	0.458	1.75e-236	0	1.57205	PC
AT5G10450	GRF6	6.8e-241	0.118584	0.899	0.641	2.23e-236	0	1.4025	PC
AT1G09130	AT1G09130	7.74e-241	0.166119	0.677	0.394	2.54e-236	0	1.71827	PC
AT3G16100	RABG3C	1.52e-240	0.164506	0.415	0.158	5e-236	0	2.62658	PC
AT3G15480	AT3G15480	6.69e-240	0.138223	0.397	0.149	2.2e-235	0	2.66443	PC
AT4G30310	AT4G30310	6.77e-240	0.140863	0.425	0.179	2.22e-235	0	2.3743	PC
AT1G11530	CXXS1	6.8e-240	0.150435	0.442	0.18	2.23e-235	0	2.45556	PC
AT1G10670	ACLA-1	1.4e-239	0.0349924	0.715	0.477	4.61e-235	0	1.49895	PC
AT2G42910	PRS4	3.16e-239	0.122274	0.371	0.141	1.04e-234	0	2.63121	PC
AT5G63670	SPT42	6.17e-239	0.147218	0.551	0.284	2.02e-234	0	1.94014	PC
AT2G21290	AT2G21290	7.01e-239	0.176433	0.653	0.369	2.3e-234	0	1.76965	PC
AT5G17520	MEX1	9.54e-239	0.12085	0.293	0.079	3.13e-234	0	3.70886	PC
AT5G64350	FKBP12	1.11e-238	0.0959409	0.883	0.63	3.64e-234	0	1.40159	PC
AT1G49970	CLPR1	1.48e-238	0.121382	0.714	0.439	4.87e-234	0	1.62642	PC
AT5G14970	AT5G14970	1.5e-238	0.186615	0.598	0.315	4.93e-234	0	1.89841	PC
AT1G04630	MEE4	1.58e-238	0.156819	0.638	0.366	5.2e-234	0	1.74317	PC
AT3G49560	HP30-1	1.83e-238	0.198222	0.534	0.254	6.01e-234	0	2.10236	PC
AT5G59613	AT5G59613	3.04e-238	0.174195	0.913	0.645	9.99e-234	0	1.4155	PC
AT3G53870	RPS3B	3.46e-238	0.265558	0.834	0.53	1.14e-233	0	1.57358	PC
AT1G10830	Z-ISO	3.93e-238	0.135425	0.451	0.204	1.29e-233	0	2.21078	PC
AT1G17470	DRG1	4.38e-238	0.175683	0.635	0.352	1.44e-233	0	1.80398	PC
AT3G06730	CITRX	5.41e-238	0.173442	0.346	0.1	1.78e-233	0	3.46	PC
AT3G13490	OVA5	5.89e-238	0.14301	0.356	0.123	1.94e-233	0	2.89431	PC
AT5G66052	AT5G66052	5.93e-238	0.173666	0.724	0.419	1.95e-233	0	1.72792	PC
AT3G57290	TIF3E1	6.23e-238	0.201841	0.719	0.422	2.05e-233	0	1.70379	PC
AT3G43980	RPS29C	7.17e-238	0.191488	0.493	0.216	2.35e-233	0	2.28241	PC
AT5G08720	AT5G08720	3.75e-237	0.133915	0.306	0.083	1.23e-232	0	3.68675	PC
AT4G02580	AT4G02580	3.91e-237	0.17761	0.712	0.432	1.28e-232	0	1.64815	PC
AT5G66510	GAMMA CA3	7.27e-237	0.0948946	0.478	0.254	2.39e-232	0	1.88189	PC
AT1G51570	AT1G51570	1.28e-236	0.0933772	0.282	0.084	4.22e-232	0	3.35714	PC
AT5G03345	AT5G03345	3.26e-236	0.0676052	0.619	0.383	1.07e-231	0	1.61619	PC
AT3G55750	RPL35AD	3.65e-236	0.258225	0.808	0.508	1.2e-231	0	1.59055	PC
AT2G31490	AT2G31490	3.71e-236	0.0827536	0.773	0.518	1.22e-231	0	1.49228	PC
AT2G36885	AT2G36885	4.45e-236	0.216222	0.308	0.065	1.46e-231	0	4.73846	PC
AT2G21870	MGP1	5.15e-236	0.0898326	0.825	0.573	1.69e-231	0	1.43979	PC
AT5G62190	RH7	7.69e-236	0.103879	0.615	0.351	2.53e-231	0	1.75214	PC
AT5G49940	NIFU2	8.61e-236	0.0718784	0.792	0.539	2.83e-231	0	1.46939	PC
AT2G01320	AT2G01320	1.74e-235	0.146858	0.401	0.156	5.71e-231	0	2.57051	PC
AT1G11870	OVA7	7.58e-235	0.112425	0.276	0.074	2.49e-230	0	3.72973	PC
AT1G10840	TIF3H1	8.33e-235	0.181784	0.683	0.392	2.73e-230	0	1.74235	PC
AT2G43745	AT2G43745	1.93e-234	0.1308	0.311	0.094	6.32e-230	0	3.30851	PC
AT1G22810	ERF019	2.49e-234	0.610586	0.749	0.42	8.19e-230	0	1.78333	PC
AT3G61050	NTMC2TYPE4	3.05e-234	0.032319	0.404	0.218	1e-229	0	1.85321	PC
AT4G09650	ATPD	6.77e-234	0.349194	0.688	0.364	2.22e-229	0	1.89011	PC
AT4G02410	LECRK43	6.93e-234	0.308487	0.52	0.209	2.28e-229	0	2.48804	PC
AT1G63900	SP1	7.84e-234	0.0930213	0.281	0.089	2.58e-229	0	3.1573	PC
AT5G52882	AT5G52882	9.19e-234	0.124852	0.312	0.096	3.02e-229	0	3.25	PC
AT5G47570	AT5G47570	1.86e-233	0.186188	0.829	0.546	6.11e-229	0	1.51832	PC
AT2G40490	HEME2	2.08e-233	0.222402	0.524	0.248	6.82e-229	0	2.1129	PC
AT2G36930	AT2G36930	2.23e-233	0.143786	0.748	0.473	7.33e-229	0	1.5814	PC
AT3G18740	RPL30C	3.66e-233	0.0778074	0.878	0.624	1.2e-228	0	1.40705	PC
AT2G19740	RPL31A	4.01e-233	0.0703617	0.748	0.493	1.32e-228	0	1.51724	PC
AT4G09670	AT4G09670	5.51e-233	0.115157	0.314	0.102	1.81e-228	0	3.07843	PC
AT4G32060	MICU	1.71e-232	0.337623	0.804	0.501	5.63e-228	0	1.60479	PC
AT1G67785	AT1G67785	1.78e-232	0.124225	0.782	0.517	5.85e-228	0	1.51257	PC
AT1G59910	FH7	3.36e-232	0.176399	0.669	0.388	1.1e-227	0	1.72423	PC
AT2G44500	OFUT20	4.9e-232	0.14804	0.493	0.234	1.61e-227	0	2.10684	PC
AT2G35260	AT2G35260	6e-232	0.0901515	0.288	0.092	1.97e-227	0	3.13043	PC
AT1G20823	ATL80	6.21e-232	0.199916	0.386	0.128	2.04e-227	0	3.01562	PC
AT3G45780	PHOT1	1.16e-231	0.149567	0.362	0.125	3.82e-227	0	2.896	PC
AT5G56710	RPL31C	1.4e-231	0.236355	0.882	0.598	4.59e-227	0	1.47492	PC
AT1G14410	WHY1	1.88e-231	0.133287	0.251	0.047	6.17e-227	0	5.34043	PC
AT1G52740	HTA9	2.19e-231	0.0236514	0.926	0.697	7.2e-227	0	1.32855	PC
AT2G20340	ELI5	2.26e-231	0.139842	0.294	0.076	7.41e-227	0	3.86842	PC
AT4G23180	CRK10	2.71e-231	0.0822803	0.266	0.079	8.89e-227	0	3.36709	PC
AT3G07440	AT3G07440	3.05e-231	0.113546	0.27	0.066	1e-226	0	4.09091	PC
AT2G42130	PAP13.1	5.08e-231	0.163909	0.36	0.114	1.67e-226	0	3.15789	PC
AT1G18650	PDCB3	1.74e-230	0.141323	0.261	0.052	5.7e-226	0	5.01923	PC
AT4G02450	P23-1	2.65e-230	0.0889756	0.788	0.535	8.7e-226	0	1.4729	PC
AT1G31180	ATIMD3	6.4e-230	0.167099	0.395	0.146	2.1e-225	0	2.70548	PC
AT2G34430	LHB1B1	8.64e-230	0.860951	0.732	0.428	2.84e-225	0	1.71028	PC
AT1G64980	AT1G64980	1.05e-229	0.137339	0.349	0.113	3.44e-225	0	3.0885	PC
AT3G03250	UGP	2.03e-229	0.0817832	0.401	0.192	6.66e-225	0	2.08854	PC
AT1G07440	AT1G07440	2.03e-229	0.155409	0.293	0.074	6.68e-225	0	3.95946	PC
AT2G30410	TFCA	3.25e-229	0.126181	0.458	0.213	1.07e-224	0	2.15023	PC
AT5G26800	AT5G26800	3.29e-229	0.140678	0.388	0.146	1.08e-224	0	2.65753	PC
AT5G11650	AT5G11650	3.89e-229	0.0762048	0.556	0.312	1.28e-224	0	1.78205	PC
AT5G53620	AT5G53620	4.71e-229	0.0945439	0.263	0.072	1.55e-224	0	3.65278	PC
AT1G48450	AT1G48450	4.9e-229	0.174755	0.697	0.417	1.61e-224	0	1.67146	PC
AT3G08010	ATAB2	9.9e-229	0.144634	0.428	0.187	3.25e-224	0	2.28877	PC
AT5G43830	AT5G43830	1.45e-228	0.0813642	0.651	0.404	4.75e-224	0	1.61139	PC
AT1G48920	NUCL1	1.71e-228	0.105499	0.665	0.397	5.63e-224	0	1.67506	PC
AT1G52720	AT1G52720	4.04e-228	0.233062	0.524	0.227	1.33e-223	0	2.30837	PC
AT3G20340	AT3G20340	5.58e-228	0.347182	0.709	0.375	1.83e-223	0	1.89067	PC
AT4G12060	CLPT2	9.05e-228	0.131443	0.477	0.236	2.97e-223	0	2.02119	PC
AT3G06050	PRXIIF	1.08e-227	0.0887564	0.56	0.328	3.55e-223	0	1.70732	PC
AT1G20510	4CLL5	1.12e-227	0.148068	0.417	0.167	3.69e-223	0	2.49701	PC
AT4G36130	RPL8C	1.67e-227	0.123838	0.784	0.513	5.5e-223	0	1.52827	PC
AT1G76200	AT1G76200	2.61e-227	0.0497681	0.878	0.64	8.58e-223	0	1.37187	PC
AT5G22650	HDT2	2.66e-227	0.0595596	0.598	0.36	8.73e-223	0	1.66111	PC
AT3G59040	AT3G59040	3.33e-227	0.156097	0.372	0.13	1.09e-222	0	2.86154	PC
AT1G04710	KAT1	3.37e-227	0.0998195	0.295	0.098	1.11e-222	0	3.0102	PC
AT4G32470	QCR7-1	4.51e-227	0.0504288	0.896	0.663	1.48e-222	0	1.35143	PC
AT1G08200	AXS2	5.12e-227	0.0948702	0.706	0.449	1.68e-222	0	1.57238	PC
AT3G15630	AT3G15630	8.77e-227	0.41348	0.852	0.54	2.88e-222	0	1.57778	PC
AT5G13780	NAA10	9.17e-227	0.109237	0.788	0.53	3.01e-222	0	1.48679	PC
AT4G19160	AT4G19160	1.44e-226	0.28105	0.534	0.225	4.74e-222	0	2.37333	PC
AT5G51545	LPA2	1.7e-226	0.163039	0.392	0.144	5.57e-222	0	2.72222	PC
AT4G22755	SMO1-3	1.7e-226	0.144352	0.259	0.052	5.57e-222	0	4.98077	PC
AT5G27990	AT5G27990	2.89e-226	0.0954065	0.342	0.134	9.5e-222	0	2.55224	PC
AT4G33470	HDA14	4.88e-226	0.117171	0.27	0.066	1.6e-221	0	4.09091	PC
AT1G73080	PEPR1	1.24e-225	0.147783	0.693	0.414	4.08e-221	0	1.67391	PC
AT3G02720	DJ1D	1.32e-225	0.134535	0.411	0.172	4.32e-221	0	2.38953	PC
AT1G12000	PFP-BETA1	1.46e-225	0.0970583	0.31	0.108	4.79e-221	0	2.87037	PC
AT3G46430	AT3G46430	4.21e-225	0.143398	0.697	0.429	1.38e-220	0	1.62471	PC
AT2G40100	LHCB4.3	6.46e-225	0.435756	0.387	0.115	2.12e-220	0	3.36522	PC
AT5G56950	NAP1;3	7.62e-225	0.120589	0.35	0.127	2.5e-220	0	2.75591	PC
AT1G07280	AT1G07280	1.08e-224	0.111856	0.285	0.085	3.55e-220	0	3.35294	PC
AT5G08410	FTRA2	2.05e-224	0.198555	0.619	0.335	6.72e-220	0	1.84776	PC
AT4G14070	AAE15	5.19e-224	0.124089	0.381	0.157	1.71e-219	0	2.42675	PC
AT1G09640	AT1G09640	6.26e-224	0.0256089	0.729	0.496	2.06e-219	0	1.46976	PC
AT5G12320	AT5G12320	1.59e-223	0.101391	0.29	0.09	5.21e-219	0	3.22222	PC
AT2G19750	RPS30A.1	1.98e-223	0.131078	0.715	0.445	6.5e-219	0	1.60674	PC
AT2G34460	AT2G34460	2.46e-223	0.120622	0.528	0.283	8.09e-219	0	1.86572	PC
AT2G33255	AT2G33255	2.55e-223	0.116578	0.271	0.071	8.38e-219	0	3.8169	PC
AT1G13560	AAPT1	2.86e-223	0.0402414	0.489	0.293	9.38e-219	0	1.66894	PC
AT5G47030	AT5G47030	4.43e-223	0.10956	0.919	0.676	1.45e-218	0	1.35947	PC
AT3G24570	AT3G24570	4.7e-223	0.156509	0.433	0.185	1.54e-218	0	2.34054	PC
AT3G24190	AT3G24190	5.09e-223	0.0978885	0.376	0.161	1.67e-218	0	2.3354	PC
AT5G57015	CKL12	8.88e-223	0.153638	0.549	0.283	2.92e-218	0	1.93993	PC
AT1G50010	TUBA4.1	8.96e-223	0.147529	0.496	0.234	2.94e-218	0	2.11966	PC
AT3G61110	RPS27B	9.03e-223	0.179839	0.92	0.662	2.96e-218	0	1.38973	PC
AT4G21110	AT4G21110	1.26e-222	0.0367604	0.802	0.56	4.15e-218	0	1.43214	PC
AT4G29590	AT4G29590	1.58e-222	0.121031	0.278	0.069	5.2e-218	0	4.02899	PC
AT1G75460	AT1G75460	1.66e-222	0.125527	0.329	0.116	5.44e-218	0	2.83621	PC
AT5G13850	NACA3	2.6e-222	0.0741559	0.768	0.519	8.55e-218	0	1.47977	PC
AT3G06680	AT3G06680	2.65e-222	0.111026	0.358	0.141	8.72e-218	0	2.53901	PC
AT5G63400	ADK1	3.55e-222	0.116307	0.674	0.418	1.17e-217	0	1.61244	PC
AT5G58490	AT5G58490	4.93e-222	0.1588	0.48	0.224	1.62e-217	0	2.14286	PC
AT2G20690	AT2G20690	5.93e-222	0.100757	0.336	0.134	1.95e-217	0	2.50746	PC
AT1G19310	AT1G19310	7.02e-222	0.239377	0.855	0.565	2.3e-217	0	1.51327	PC
AT3G08580	AAC1	7.97e-222	0.309234	0.965	0.757	2.62e-217	0	1.27477	PC
AT3G44010	RPS29C.1	9.44e-222	0.0797846	0.836	0.583	3.1e-217	0	1.43396	PC
AT4G27130	AT4G27130	1.27e-221	0.129243	0.845	0.563	4.18e-217	0	1.50089	PC
AT5G22620	AT5G22620	4.39e-221	0.115054	0.298	0.09	1.44e-216	0	3.31111	PC
AT5G59480	AT5G59480	4.39e-221	0.256289	0.818	0.524	1.44e-216	0	1.56107	PC
AT1G77060	AT1G77060	6.36e-221	0.136616	0.377	0.145	2.09e-216	0	2.6	PC
AT5G44200	CBP20	7.64e-221	0.102877	0.291	0.089	2.51e-216	0	3.26966	PC
AT1G08930	ERD6	1.01e-220	0.157437	0.863	0.594	3.33e-216	0	1.45286	PC
AT3G51800	ATG2.1	1.43e-220	0.144184	0.595	0.331	4.68e-216	0	1.79758	PC
AT1G21770	AT1G21770	2.16e-220	0.121211	0.588	0.331	7.08e-216	0	1.77644	PC
AT3G51420	SSL4	3.04e-220	0.12932	0.3	0.091	9.99e-216	0	3.2967	PC
AT3G03920	AT3G03920	3.13e-220	0.130869	0.586	0.324	1.03e-215	0	1.80864	PC
AT1G52590	AT1G52590	3.37e-220	0.127675	0.449	0.205	1.11e-215	0	2.19024	PC
AT1G79440	ALDH5F1	3.71e-220	0.183651	0.535	0.263	1.22e-215	0	2.03422	PC
AT4G34100	SUD1	5.04e-220	0.00153077	0.647	0.439	1.66e-215	0	1.4738	PC
AT1G12840	VHA-C	6.69e-220	0.0247286	0.666	0.455	2.2e-215	0	1.46374	PC
AT1G33120	RPL9B	7.05e-220	0.248828	0.912	0.644	2.31e-215	0	1.41615	PC
AT1G79500	KDSA1	8.39e-220	0.113111	0.253	0.059	2.75e-215	0	4.28814	PC
AT3G21350	MED6	8.79e-220	0.139983	0.374	0.137	2.89e-215	0	2.72993	PC
AT3G02180	SP1L3	9.11e-220	0.0769981	0.52	0.288	2.99e-215	0	1.80556	PC
AT1G07135	AT1G07135	9.95e-220	0.381933	0.893	0.617	3.27e-215	0	1.44733	PC
AT3G53890	RPS21B	1.63e-219	0.254064	0.919	0.657	5.35e-215	0	1.39878	PC
AT4G01100	ADNT1	1.91e-219	0.0654479	0.479	0.274	6.27e-215	0	1.74818	PC
AT4G15545	AT4G15545	1.95e-219	0.225857	0.782	0.482	6.41e-215	0	1.62241	PC
AT3G62550	AT3G62550	2.25e-219	0.22887	0.293	0.067	7.39e-215	0	4.37313	PC
AT1G20050	HYD1	2.29e-219	0.0600907	0.33	0.147	7.52e-215	0	2.2449	PC
AT3G17670	AT3G17670	3.31e-219	0.123461	0.319	0.104	1.09e-214	0	3.06731	PC
AT4G03110	BRN1.1	3.49e-219	0.188659	0.499	0.218	1.15e-214	0	2.28899	PC
AT5G58430	EXO70B1	4.97e-219	0.248845	0.692	0.394	1.63e-214	0	1.75635	PC
AT5G63370	CDKG1	1.63e-218	0.0893128	0.819	0.564	5.37e-214	0	1.45213	PC
AT3G47836	AT3G47836	4.28e-218	0.0816803	0.517	0.294	1.4e-213	0	1.7585	PC
AT3G04640	AT3G04640	5.34e-218	0.394249	0.967	0.766	1.75e-213	0	1.2624	PC
AT5G20060	AT5G20060	6.84e-218	0.178141	0.579	0.31	2.25e-213	0	1.86774	PC
AT1G27310	NTF2A	1.12e-217	0.031678	0.764	0.533	3.66e-213	0	1.4334	PC
AT3G22060	CRRSP38	1.49e-217	0.299267	0.813	0.503	4.91e-213	0	1.6163	PC
AT2G42310	AT2G42310	2.25e-217	0.0703843	0.768	0.522	7.4e-213	0	1.47126	PC
AT1G54520	AT1G54520	2.6e-217	0.150057	0.664	0.398	8.55e-213	0	1.66834	PC
AT3G02200	AT3G02200	2.67e-217	0.161491	0.644	0.377	8.78e-213	0	1.70822	PC
AT1G73540	NUDT21	6.61e-217	0.332945	0.814	0.507	2.17e-212	0	1.60552	PC
AT4G02840	AT4G02840	8.06e-217	0.0503907	0.644	0.423	2.65e-212	0	1.52246	PC
AT1G33140	RPL9B.1	1.04e-216	0.266708	0.937	0.683	3.41e-212	0	1.37189	PC
AT3G10410	SCPL49	1.17e-216	0.00712694	0.493	0.3	3.84e-212	0	1.64333	PC
AT4G37640	ACA2	1.22e-216	0.111542	0.486	0.243	4e-212	0	2	PC
AT3G06483	PDK	2.15e-216	0.162932	0.564	0.3	7.06e-212	0	1.88	PC
AT3G06780	AT3G06780	2.53e-216	0.256944	0.851	0.563	8.29e-212	0	1.51155	PC
AT3G62720	XXT1	3.6e-216	0.0492393	0.626	0.393	1.18e-211	0	1.59288	PC
AT3G10230	LCY1	3.87e-216	0.124082	0.36	0.14	1.27e-211	0	2.57143	PC
AT3G52580	RPS14C	8.97e-216	0.202235	0.674	0.392	2.94e-211	0	1.71939	PC
AT5G16050	GRF5	1.14e-215	0.00256024	0.749	0.534	3.75e-211	0	1.40262	PC
AT3G17590	BSH	1.41e-215	0.120949	0.34	0.12	4.63e-211	0	2.83333	PC
AT2G46170	RTNLB5	2.48e-215	0.272171	0.795	0.503	8.13e-211	0	1.58052	PC
AT5G12040	NLP3	2.62e-215	0.0944304	0.36	0.154	8.6e-211	0	2.33766	PC
AT4G39980	DHS1	2.72e-215	0.0674499	0.433	0.222	8.92e-211	0	1.95045	PC
AT3G08520	RPL41G.1	3.63e-215	0.103561	0.606	0.356	1.19e-210	0	1.70225	PC
AT2G32200	AT2G32200	4.14e-215	0.504821	0.764	0.452	1.36e-210	0	1.69027	PC
AT1G56510	ADR2	4.21e-215	0.143769	0.336	0.111	1.38e-210	0	3.02703	PC
AT3G02540	RAD23C	5.01e-215	0.122885	0.345	0.125	1.64e-210	0	2.76	PC
AT2G45820	DBP	5.12e-215	0.0308259	0.916	0.678	1.68e-210	0	1.35103	PC
AT1G19600	AT1G19600	8.58e-215	0.15838	0.488	0.228	2.82e-210	0	2.14035	PC
AT2G26240	FAX7	8.78e-215	0.115144	0.611	0.353	2.88e-210	0	1.73088	PC
AT1G11930	AT1G11930	1.37e-214	0.141932	0.542	0.288	4.49e-210	0	1.88194	PC
AT3G10610	RPS17C	2.45e-214	0.149788	0.421	0.177	8.04e-210	0	2.37853	PC
AT4G12040	SAP7	4.02e-214	0.352109	0.974	0.78	1.32e-209	0	1.24872	PC
AT3G19450	CAD4	4.03e-214	0.126897	0.453	0.217	1.32e-209	0	2.08756	PC
AT5G44520	AT5G44520	4.91e-214	0.107201	0.259	0.07	1.61e-209	0	3.7	PC
AT5G13740	ZIF1	7.12e-214	0.00998913	0.36	0.181	2.34e-209	0	1.98895	PC
AT1G01560	MPK11	1.18e-213	0.367258	0.484	0.189	3.87e-209	0	2.56085	PC
AT4G27350	AT4G27350	3.28e-213	0.247819	0.781	0.48	1.08e-208	0	1.62708	PC
AT4G29070	AT4G29070	3.94e-213	0.150074	0.581	0.311	1.29e-208	0	1.86817	PC
AT5G48810	CYTB5-D	4.54e-213	0.0812896	0.764	0.511	1.49e-208	0	1.49511	PC
AT3G61260	AT3G61260	5.22e-213	0.043921	0.93	0.699	1.71e-208	0	1.33047	PC
AT2G20060	AT2G20060	6.12e-213	0.0979509	0.312	0.112	2.01e-208	0	2.78571	PC
AT1G09590	RPL21A	9.73e-213	0.0904087	0.768	0.516	3.19e-208	0	1.48837	PC
AT4G25650	PTC52	9.76e-213	0.127391	0.592	0.332	3.2e-208	0	1.78313	PC
ATCG01110	NDHH	1.02e-212	0.00967671	0.323	0.161	3.36e-208	0	2.00621	PC
AT3G42050	VHA-H	1.05e-212	0.0579092	0.762	0.53	3.44e-208	0	1.43774	PC
AT1G32210	DAD1	1.38e-212	0.0389797	0.543	0.336	4.52e-208	0	1.61607	PC
AT1G09150	AT1G09150	1.38e-212	0.105233	0.315	0.113	4.54e-208	0	2.78761	PC
AT1G02840	SR34	1.72e-212	0.0502235	0.666	0.434	5.65e-208	0	1.53456	PC
AT5G16070	CCT6B	1.79e-212	0.133093	0.357	0.132	5.89e-208	0	2.70455	PC
AT5G04600	AT5G04600	1.84e-212	0.106738	0.655	0.399	6.05e-208	0	1.6416	PC
AT5G37360	AT5G37360	1.89e-212	0.0957375	0.421	0.2	6.19e-208	0	2.105	PC
AT2G35830	AT2G35830	1.99e-212	0.100448	0.381	0.167	6.54e-208	0	2.28144	PC
AT5G56680	SYNC1	1.99e-212	0.135168	0.486	0.243	6.54e-208	0	2	PC
AT2G40840	DPE2	2.3e-212	0.110205	0.266	0.073	7.55e-208	0	3.64384	PC
AT2G26975	COPT6	2.71e-212	0.203432	0.534	0.249	8.91e-208	0	2.14458	PC
AT3G14350	SRF7	3.36e-212	0.0730807	0.287	0.106	1.1e-207	0	2.70755	PC
AT5G27380	GSH2	5.7e-212	0.0338558	0.469	0.277	1.87e-207	0	1.69314	PC
AT1G22450	COX6B-1	5.91e-212	0.0748754	0.577	0.351	1.94e-207	0	1.64387	PC
AT2G33580	LYK5	6.19e-212	0.126049	0.466	0.22	2.03e-207	0	2.11818	PC
AT2G43630	AT2G43630	8.12e-212	0.145971	0.48	0.232	2.67e-207	0	2.06897	PC
AT3G04600	AT3G04600	1.28e-211	0.11575	0.396	0.177	4.19e-207	0	2.23729	PC
AT1G67350	AT1G67350	1.39e-211	0.0536741	0.728	0.501	4.56e-207	0	1.45309	PC
AT1G04430	AT1G04430	1.5e-211	0.057129	0.286	0.112	4.92e-207	0	2.55357	PC
AT1G77590	LACS9	2.06e-211	0.101293	0.265	0.077	6.75e-207	0	3.44156	PC
AT1G26880	RPL34A	2.52e-211	0.159383	0.763	0.488	8.26e-207	0	1.56352	PC
AT5G51020	CRL	5.69e-211	0.0978382	0.4	0.189	1.87e-206	0	2.1164	PC
AT4G29905	AT4G29905	7.2e-211	0.147463	0.399	0.156	2.36e-206	0	2.55769	PC
AT3G01370	CFM2	8.32e-211	0.119629	0.333	0.12	2.73e-206	0	2.775	PC
AT1G30910	AT1G30910	9.48e-211	0.131989	0.338	0.118	3.11e-206	0	2.86441	PC
AT1G31580	ECS1	1.01e-210	0.228308	0.528	0.239	3.32e-206	0	2.20921	PC
AT3G15000	MORF8	1.29e-210	0.0419028	0.504	0.293	4.23e-206	0	1.72014	PC
AT5G65780	ATBCAT-5	1.41e-210	0.0946709	0.299	0.108	4.62e-206	0	2.76852	PC
AT4G21210	RP1	1.69e-210	0.153887	0.457	0.217	5.54e-206	0	2.10599	PC
AT4G10480	AT4G10480	1.78e-210	0.264976	0.725	0.437	5.85e-206	0	1.65904	PC
AT1G64230	UBC28	3.24e-210	0.012329	0.935	0.723	1.06e-205	0	1.29322	PC
AT5G47040	LON2	3.36e-210	0.104692	0.544	0.309	1.1e-205	0	1.76052	PC
AT1G63690	SPPL2	3.49e-210	0.117672	0.358	0.141	1.14e-205	0	2.53901	PC
AT5G24300	SS1	4.79e-210	0.111788	0.276	0.08	1.57e-205	0	3.45	PC
AT5G63510	GAMMA CAL1	6.71e-210	0.0974299	0.434	0.219	2.2e-205	0	1.98174	PC
AT3G23530	AT3G23530	7.92e-210	0.107462	0.494	0.26	2.6e-205	0	1.9	PC
AT4G22310	MPC4	1.13e-209	0.0700557	0.644	0.422	3.69e-205	0	1.52607	PC
AT3G10970	AT3G10970	1.3e-209	0.125687	0.585	0.335	4.27e-205	0	1.74627	PC
AT1G58290	HEMA1	1.53e-209	0.271715	0.644	0.347	5.02e-205	0	1.85591	PC
AT5G10695	AT5G10695	1.69e-209	0.504708	0.972	0.819	5.54e-205	0	1.18681	PC
AT4G26840	SUMO1	1.8e-209	0.102599	0.552	0.313	5.92e-205	0	1.76358	PC
AT5G03850	RPS28A	3.09e-209	0.19341	0.859	0.587	1.01e-204	0	1.46337	PC
AT2G38470	WRKY33	3.24e-209	0.21744	0.878	0.601	1.06e-204	0	1.4609	PC
AT4G37920	AT4G37920	4.38e-209	0.113848	0.258	0.068	1.44e-204	0	3.79412	PC
AT3G19900	AT3G19900	9.28e-209	0.112338	0.604	0.357	3.05e-204	0	1.69188	PC
AT2G33740	CUTA	1.03e-208	0.114467	0.48	0.248	3.39e-204	0	1.93548	PC
AT3G10940	LSF2	1.23e-208	0.109364	0.295	0.096	4.05e-204	0	3.07292	PC
AT5G01410	PDX13	1.32e-208	0.0975988	0.878	0.635	4.34e-204	0	1.38268	PC
AT3G10300	AT3G10300	1.45e-208	0.32826	0.925	0.669	4.77e-204	0	1.38266	PC
AT4G17490	ERF6	2.33e-208	0.389279	0.719	0.399	7.64e-204	0	1.80201	PC
AT4G11260	SGT1B	3.39e-208	0.138536	0.584	0.329	1.11e-203	0	1.77508	PC
AT3G27925	DEGP1	3.87e-208	0.10483	0.51	0.282	1.27e-203	0	1.80851	PC
AT4G26300	emb1027	8.13e-208	0.103642	0.29	0.094	2.67e-203	0	3.08511	PC
AT2G44620	MTACP1	2.75e-207	0.0838783	0.778	0.536	9.02e-203	0	1.45149	PC
AT4G00585	AT4G00585	4.8e-207	0.0385445	0.688	0.474	1.58e-202	0	1.45148	PC
AT5G46020	AT5G46020	5.04e-207	0.119269	0.837	0.585	1.65e-202	0	1.43077	PC
AT3G62250	RPS27AC	5.16e-207	0.274288	0.946	0.711	1.69e-202	0	1.33052	PC
AT4G02260	RSH1	6.53e-207	0.115006	0.373	0.157	2.14e-202	0	2.3758	PC
AT2G36530	ENO2	8.98e-207	0.24977	0.873	0.597	2.95e-202	0	1.46231	PC
AT1G18640	PSP	1.07e-206	0.11966	0.303	0.093	3.52e-202	0	3.25806	PC
AT5G13450	ATP5	1.12e-206	0.110383	0.782	0.534	3.69e-202	0	1.46442	PC
AT4G14365	XBAT34	2.02e-206	0.467505	0.397	0.132	6.64e-202	0	3.00758	PC
AT5G16260	ELF9	2.53e-206	0.0731794	0.329	0.145	8.31e-202	0	2.26897	PC
AT3G58680	MBF1B	3.46e-206	0.152966	0.97	0.754	1.13e-201	0	1.28647	PC
AT1G72040	AT1G72040	3.78e-206	0.130923	0.353	0.132	1.24e-201	0	2.67424	PC
AT5G02710	AT5G02710	4.96e-206	0.139042	0.325	0.109	1.63e-201	0	2.98165	PC
AT3G47430	PEX11B	5.61e-206	0.146358	0.363	0.133	1.84e-201	0	2.72932	PC
AT3G53430	RPL12B.1	6.52e-206	0.059493	0.774	0.535	2.14e-201	0	1.44673	PC
AT4G34260	FUC95A	8.8e-206	0.139657	0.295	0.081	2.89e-201	0	3.64198	PC
AT2G46230	AT2G46230	1e-205	0.12877	0.609	0.362	3.3e-201	0	1.68232	PC
AT2G30980	ASK6.1	1.38e-205	0.108176	0.351	0.143	4.52e-201	0	2.45455	PC
AT5G04740	ACR12	1.43e-205	0.0381638	0.524	0.332	4.71e-201	0	1.57831	PC
AT2G20450	RPL14A	1.58e-205	0.151011	0.586	0.327	5.17e-201	0	1.79205	PC
AT1G80770	PDE318	1.74e-205	0.130833	0.298	0.089	5.7e-201	0	3.34831	PC
AT5G20900	TIFY3B	1.85e-205	0.319551	0.969	0.771	6.07e-201	0	1.25681	PC
AT2G06530	VPS2.1	1.97e-205	0.0337724	0.868	0.632	6.47e-201	0	1.37342	PC
AT1G27100	AT1G27100	3.12e-205	0.00380184	0.781	0.555	1.02e-200	0	1.40721	PC
AT1G30580	YchF1	4.83e-205	0.153098	0.626	0.371	1.59e-200	0	1.68733	PC
AT4G38280	AT4G38280	5.61e-205	0.128939	0.28	0.076	1.84e-200	0	3.68421	PC
AT1G69390	MINE1	9.35e-205	0.168481	0.422	0.168	3.07e-200	0	2.5119	PC
AT5G18400	AT5G18400	9.8e-205	0.268126	0.925	0.666	3.22e-200	0	1.38889	PC
AT1G64430	AT1G64430	1.1e-204	0.0973762	0.303	0.111	3.61e-200	0	2.72973	PC
AT2G47700	RFI2	1.66e-204	0.089575	0.609	0.37	5.44e-200	0	1.64595	PC
AT2G31670	UP3	2.04e-204	0.090592	0.301	0.114	6.69e-200	0	2.64035	PC
AT3G11700	FLA18	8.79e-204	0.0378904	0.309	0.14	2.89e-199	0	2.20714	PC
AT1G12050	FAH	1.43e-203	0.0998897	0.306	0.112	4.7e-199	0	2.73214	PC
AT3G50790	AT3G50790	2.44e-203	0.141776	0.35	0.121	8e-199	0	2.89256	PC
AT1G32640	MYC2	2.73e-203	0.0906437	0.68	0.432	8.98e-199	0	1.57407	PC
AT2G23070	CKA4	2.86e-203	0.0380635	0.837	0.603	9.38e-199	0	1.38806	PC
AT4G34110	PAB2.1	3.15e-203	0.0454847	0.91	0.694	1.04e-198	0	1.31124	PC
AT5G47220	ERF2	3.41e-203	0.181228	0.587	0.306	1.12e-198	0	1.9183	PC
AT5G65260	PABN2	4.78e-203	0.115202	0.508	0.277	1.57e-198	0	1.83394	PC
AT3G08610	AT3G08610	5.08e-203	0.0883733	0.922	0.698	1.67e-198	0	1.32092	PC
AT4G14342	AT4G14342	7.17e-203	0.114151	0.678	0.431	2.36e-198	0	1.57309	PC
AT3G52990	AT3G52990	7.39e-203	0.0961556	0.526	0.301	2.43e-198	0	1.74751	PC
AT1G19660	BBD2	1.42e-202	0.124335	0.831	0.561	4.65e-198	0	1.48128	PC
AT1G68840	RAV2	5.62e-202	0.138127	0.855	0.581	1.85e-197	0	1.4716	PC
AT5G08530	CI51	6.26e-202	0.0986859	0.753	0.514	2.05e-197	0	1.46498	PC
AT4G37610	BT5	8.77e-202	0.0510631	0.864	0.615	2.88e-197	0	1.40488	PC
AT2G34510	AT2G34510	1.78e-201	0.120399	0.263	0.072	5.86e-197	0	3.65278	PC
AT2G15620	NIR1	2.39e-201	0.08856	0.705	0.44	7.85e-197	0	1.60227	PC
AT4G36500	AT4G36500	2.82e-201	0.410979	0.983	0.852	9.27e-197	0	1.15376	PC
AT2G47400	CP12-1	4.15e-201	0.249194	0.989	0.834	1.36e-196	0	1.18585	PC
AT2G01180	ATPAP1	5.09e-201	0.278746	0.811	0.521	1.67e-196	0	1.55662	PC
AT3G57320	AT3G57320	6.45e-201	0.144311	0.397	0.161	2.12e-196	0	2.46584	PC
AT2G25870	YBEY	7.37e-201	0.146554	0.576	0.334	2.42e-196	0	1.72455	PC
AT1G20260	VHA-B3	8.29e-201	0.136097	0.588	0.34	2.72e-196	0	1.72941	PC
AT1G27695	TGD5	1.36e-200	0.119501	0.407	0.186	4.46e-196	0	2.18817	PC
AT1G29700	AT1G29700	1.48e-200	0.0871675	0.293	0.106	4.85e-196	0	2.76415	PC
AT3G52090	NRPB11	2.58e-200	0.0783598	0.534	0.32	8.47e-196	0	1.66875	PC
AT5G20890	CCT2	2.79e-200	0.0430627	0.45	0.256	9.15e-196	0	1.75781	PC
AT1G08490	NFS2	3.17e-200	0.146388	0.507	0.265	1.04e-195	0	1.91321	PC
AT2G01450	MPK17	3.22e-200	0.0804464	0.732	0.483	1.06e-195	0	1.51553	PC
AT1G79790	AT1G79790	5.17e-200	0.0979491	0.291	0.1	1.7e-195	0	2.91	PC
AT1G15250	RPL37A	8.25e-200	0.0964245	0.284	0.096	2.71e-195	0	2.95833	PC
AT1G01800	AT1G01800	1.1e-199	0.0886814	0.492	0.277	3.61e-195	0	1.77617	PC
AT5G40810	CYC12	1.88e-199	0.134207	0.692	0.441	6.18e-195	0	1.56916	PC
AT1G18450	ARP4	2.5e-199	0.093932	0.36	0.155	8.2e-195	0	2.32258	PC
AT1G76070	AT1G76070	3.14e-199	0.482071	0.93	0.814	1.03e-194	0	1.14251	PC
AT4G31550	WRKY11	3.35e-199	0.395318	0.931	0.693	1.1e-194	0	1.34343	PC
AT4G30660	AT4G30660	3.6e-199	0.155685	0.258	0.061	1.18e-194	0	4.22951	PC
AT2G40660	AT2G40660	1.39e-198	0.0897134	0.294	0.107	4.56e-194	0	2.74766	PC
AT2G27050	EIL1	2.07e-198	0.134236	0.322	0.106	6.81e-194	0	3.03774	PC
AT2G01090	AT2G01090	3.93e-198	0.119465	0.418	0.193	1.29e-193	0	2.1658	PC
AT5G51460	TPPA	4.79e-198	0.107438	0.287	0.095	1.57e-193	0	3.02105	PC
AT5G40500	AT5G40500	4.98e-198	0.112295	0.257	0.072	1.64e-193	0	3.56944	PC
AT5G06130	ORLIKE	7.69e-198	0.117409	0.462	0.246	2.53e-193	0	1.87805	PC
AT3G06950	AT3G06950	8.03e-198	0.109162	0.263	0.074	2.64e-193	0	3.55405	PC
AT1G05100	MAPKKK18	8.69e-198	0.356893	0.649	0.338	2.85e-193	0	1.92012	PC
AT5G50850	PDH2	9.73e-198	0.0256472	0.751	0.532	3.19e-193	0	1.41165	PC
AT5G46710	AT5G46710	1.31e-197	0.152522	0.452	0.202	4.3e-193	0	2.23762	PC
AT5G35590	PAA1	1.78e-197	0.064573	0.683	0.458	5.83e-193	0	1.49127	PC
AT2G43710	FAB2	2.08e-197	0.164073	0.57	0.314	6.83e-193	0	1.81529	PC
AT4G16500	CYS4	2.73e-197	0.344563	0.94	0.712	8.96e-193	0	1.32022	PC
AT1G61340	AT1G61340	3.45e-197	0.23869	0.769	0.479	1.13e-192	0	1.60543	PC
AT1G80600	WIN1.1	4.89e-197	0.124523	0.388	0.171	1.6e-192	0	2.26901	PC
AT5G15610	AT5G15610	6.04e-197	0.125664	0.453	0.22	1.98e-192	0	2.05909	PC
AT4G14960	TUBA6	6.06e-197	0.207504	0.598	0.319	1.99e-192	0	1.87461	PC
AT1G19140	AT1G19140	6.74e-197	0.0686596	0.383	0.192	2.21e-192	0	1.99479	PC
AT5G59820	ZAT12	7.26e-197	0.466974	0.99	0.891	2.38e-192	0	1.11111	PC
AT2G37120	S1FA2	1.51e-196	0.0968484	0.348	0.144	4.94e-192	0	2.41667	PC
AT4G22190	AT4G22190	1.63e-196	0.120234	0.333	0.124	5.37e-192	0	2.68548	PC
AT1G78900	VHA-A	1.67e-196	0.0290194	0.76	0.542	5.5e-192	0	1.40221	PC
AT1G76670	URGT1	2.07e-196	0.161969	0.743	0.472	6.81e-192	0	1.57415	PC
AT5G04440	AT5G04440	2.55e-196	0.14032	0.464	0.228	8.39e-192	0	2.03509	PC
AT5G05010	AT5G05010	4.84e-196	0.0622935	0.567	0.352	1.59e-191	0	1.6108	PC
AT3G49430	SR34A	5.16e-196	0.101646	0.477	0.256	1.69e-191	0	1.86328	PC
AT2G45640	SAP18	5.54e-196	0.106658	0.687	0.446	1.82e-191	0	1.54036	PC
AT1G03130	PSAD2	7.5e-196	0.153563	0.428	0.186	2.46e-191	0	2.30108	PC
AT3G19760	EIF4A3	7.85e-196	0.024347	0.775	0.552	2.58e-191	0	1.40399	PC
AT4G31720	TAF10	7.94e-196	0.103304	0.614	0.376	2.61e-191	0	1.63298	PC
AT1G64860	SIGA	1.07e-195	0.0936562	0.357	0.158	3.5e-191	0	2.25949	PC
AT4G25130	MSR4	1.21e-195	0.0834375	0.831	0.597	3.98e-191	0	1.39196	PC
AT5G06360	AT5G06360	1.6e-195	0.0724976	0.64	0.411	5.26e-191	0	1.55718	PC
AT1G09620	AT1G09620	2.21e-195	0.0693343	0.282	0.11	7.26e-191	0	2.56364	PC
AT1G23360	MENG	3.62e-195	0.113504	0.271	0.078	1.19e-190	0	3.47436	PC
AT3G07270	GCH1	4.15e-195	0.125793	0.404	0.178	1.36e-190	0	2.26966	PC
AT3G42790	AL3	4.62e-195	0.0348039	0.734	0.509	1.52e-190	0	1.44204	PC
AT1G52980	NUG2	5.38e-195	0.100974	0.473	0.248	1.77e-190	0	1.90726	PC
AT1G32440	PKP3	5.7e-195	0.101965	0.278	0.092	1.87e-190	0	3.02174	PC
AT2G34310	AT2G34310	6.75e-195	0.0989001	0.47	0.248	2.21e-190	0	1.89516	PC
AT4G37040	MAP1D	9.05e-195	0.144249	0.393	0.171	2.97e-190	0	2.29825	PC
AT5G37850	SOS4	9.2e-195	0.13357	0.45	0.221	3.02e-190	0	2.0362	PC
AT1G53670	MSRB1	1.28e-194	0.0512228	0.541	0.338	4.19e-190	0	1.60059	PC
AT1G78070	AT1G78070	1.79e-194	0.17507	0.719	0.437	5.88e-190	0	1.64531	PC
AT1G18740	AT1G18740	2.75e-194	0.608126	0.776	0.509	9.02e-190	0	1.52456	PC
AT5G27660	AT5G27660	3.03e-194	0.0282458	0.436	0.254	9.96e-190	0	1.71654	PC
AT4G23650	CPK3	3.09e-194	0.0915812	0.81	0.557	1.01e-189	0	1.45422	PC
AT1G27090	AT1G27090	4.45e-194	0.115462	0.537	0.3	1.46e-189	0	1.79	PC
AT1G10600	AMSH2	4.8e-194	0.118782	0.401	0.181	1.58e-189	0	2.21547	PC
AT1G47260	GAMMACA2	5.87e-194	0.0475376	0.546	0.356	1.93e-189	0	1.53371	PC
AT3G58010	PAP9	7.82e-194	0.116609	0.349	0.14	2.57e-189	0	2.49286	PC
AT5G47870	RAD52-2	1.05e-193	0.081906	0.341	0.155	3.44e-189	0	2.2	PC
AT1G36980	AT1G36980	1.15e-193	0.0327634	0.805	0.598	3.78e-189	0	1.34615	PC
AT4G26700	FIM1	1.17e-193	0.0762916	0.34	0.152	3.85e-189	0	2.23684	PC
AT3G17020	AT3G17020	1.26e-193	0.0644719	0.712	0.472	4.15e-189	0	1.50847	PC
AT4G37270	HMA1	1.81e-193	0.0593065	0.294	0.129	5.93e-189	0	2.27907	PC
AT3G18190	CCT4	3.97e-193	0.0831698	0.369	0.174	1.3e-188	0	2.12069	PC
AT4G29220	PFK1	4.07e-193	0.023386	0.406	0.239	1.34e-188	0	1.69874	PC
AT3G18140	LST8-1	4.08e-193	0.0702144	0.429	0.24	1.34e-188	0	1.7875	PC
AT2G20960	pEARLI4	7.77e-193	0.17812	0.572	0.307	2.55e-188	0	1.86319	PC
AT5G51140	AT5G51140	8.77e-193	0.0903268	0.267	0.095	2.88e-188	0	2.81053	PC
AT1G03370	AT1G03370	9.7e-193	0.0336536	0.428	0.257	3.18e-188	0	1.66537	PC
AT4G25450	ABCB28	1.22e-192	0.101867	0.309	0.114	4.01e-188	0	2.71053	PC
AT4G29735	AT4G29735	1.35e-192	0.00247912	0.599	0.407	4.45e-188	0	1.47174	PC
AT3G46620	RDUF1	1.48e-192	0.281252	0.907	0.643	4.87e-188	0	1.41058	PC
AT1G17370	UBP1B	1.57e-192	0.0886812	0.397	0.199	5.14e-188	0	1.99497	PC
AT2G43920	HOL2	1.69e-192	0.166299	0.38	0.145	5.56e-188	0	2.62069	PC
AT4G33660	AT4G33660	4.16e-192	0.0559544	0.266	0.104	1.36e-187	0	2.55769	PC
AT2G32480	ARASP	5.75e-192	0.0980919	0.273	0.093	1.89e-187	0	2.93548	PC
AT3G10405	AT3G10405	1.25e-191	0.126195	0.309	0.109	4.11e-187	0	2.83486	PC
AT2G04390	RPS17A	4.39e-191	0.095649	0.66	0.426	1.44e-186	0	1.5493	PC
AT4G13830	ATJ20	4.41e-191	0.101853	0.727	0.463	1.45e-186	0	1.57019	PC
AT5G02840	RVE4	9.36e-191	0.0156916	0.683	0.468	3.07e-186	0	1.4594	PC
AT3G12965	AT3G12965	1.31e-190	0.132633	0.591	0.342	4.29e-186	0	1.72807	PC
AT4G00490	BAM2.1	1.43e-190	0.0980165	0.289	0.1	4.69e-186	0	2.89	PC
AT3G06700	RPL29A	1.75e-190	0.0411197	0.913	0.69	5.73e-186	0	1.32319	PC
AT1G13930	AT1G13930	2.4e-190	0.339641	0.638	0.337	7.89e-186	0	1.89318	PC
AT5G62575	SDH7B	2.45e-190	0.0642436	0.344	0.162	8.03e-186	0	2.12346	PC
AT1G29920	LHCB1.1.1	3.15e-190	0.0929483	0.469	0.207	1.03e-185	0	2.2657	PC
AT4G35950	ARAC6	5.18e-190	0.124029	0.307	0.103	1.7e-185	0	2.98058	PC
AT3G26980	MUB4	5.3e-190	0.194407	0.512	0.247	1.74e-185	0	2.07287	PC
AT1G69252	AT1G69252	6.77e-190	0.137889	0.667	0.398	2.22e-185	0	1.67588	PC
AT1G15010	AT1G15010	7.97e-190	0.613206	0.917	0.727	2.62e-185	0	1.26135	PC
AT5G66675	AT5G66675	8.39e-190	0.111801	0.426	0.207	2.76e-185	0	2.05797	PC
AT1G02140	MEE63	1.1e-189	0.0851413	0.747	0.508	3.62e-185	0	1.47047	PC
AT5G16830	SYP21	1.3e-189	0.0180635	0.834	0.611	4.27e-185	0	1.36498	PC
AT4G34138	UGT73B1	1.52e-189	0.0929937	0.56	0.321	4.98e-185	0	1.74455	PC
AT5G56940	RPS16-2	1.67e-189	0.0748529	0.346	0.162	5.48e-185	0	2.1358	PC
AT4G38550	AT4G38550	2.04e-189	0.196619	0.627	0.356	6.69e-185	0	1.76124	PC
AT3G23000	CIPK7	2.43e-189	0.0439745	0.475	0.275	7.97e-185	0	1.72727	PC
AT2G37480	AT2G37480	3.63e-189	0.110943	0.652	0.406	1.19e-184	0	1.60591	PC
AT3G29350	AHP2	3.81e-189	0.040812	0.477	0.288	1.25e-184	0	1.65625	PC
AT5G66880	SRK2I	4.9e-189	0.15068	0.354	0.128	1.61e-184	0	2.76562	PC
AT5G17530	AT5G17530	7.58e-189	0.0965249	0.254	0.077	2.49e-184	0	3.2987	PC
AT1G63970	ISPF	9.91e-189	0.115633	0.426	0.211	3.25e-184	0	2.01896	PC
AT3G06350	EMB3004	1.13e-188	0.00500032	0.527	0.354	3.72e-184	0	1.4887	PC
AT5G59770	AT5G59770	1.2e-188	0.0753009	0.297	0.122	3.95e-184	0	2.43443	PC
AT3G19100	CRK2.1	1.78e-188	0.0950479	0.305	0.116	5.84e-184	0	2.62931	PC
AT3G22370	AOX1A	1.99e-188	0.0186151	0.933	0.723	6.52e-184	0	1.29046	PC
AT5G06320	NHL3	2.07e-188	0.302786	0.972	0.823	6.79e-184	0	1.18104	PC
AT3G43520	FAX2	2.18e-188	0.0981674	0.546	0.329	7.15e-184	0	1.65957	PC
AT5G44340	TUBB4	2.58e-188	0.0759758	0.695	0.463	8.46e-184	0	1.50108	PC
AT4G29390	RPS30A.2	2.94e-188	0.174099	0.855	0.602	9.65e-184	0	1.42027	PC
AT5G17560	BOLA4	3.64e-188	0.12677	0.608	0.378	1.19e-183	0	1.60847	PC
AT4G31510	AT4G31510	4.24e-188	0.312735	0.735	0.441	1.39e-183	0	1.66667	PC
AT2G17120	LYM2	6.13e-188	0.305852	0.87	0.605	2.01e-183	0	1.43802	PC
AT1G67840	CSK	8.43e-188	0.127172	0.339	0.126	2.77e-183	0	2.69048	PC
AT2G22400	AT2G22400	9.55e-188	0.097517	0.266	0.083	3.14e-183	0	3.20482	PC
AT3G17470	ATCRSH	1.08e-187	0.108903	0.33	0.131	3.54e-183	0	2.51908	PC
AT5G51720	NEET	1.26e-187	0.222098	0.405	0.165	4.14e-183	0	2.45455	PC
AT1G63830	AT1G63830	1.54e-187	0.167263	0.776	0.504	5.06e-183	0	1.53968	PC
AT5G49910	HSP70-7	1.61e-187	0.147645	0.725	0.465	5.27e-183	0	1.55914	PC
AT2G38270	GRXS16	1.62e-187	0.147154	0.633	0.389	5.31e-183	0	1.62725	PC
AT4G33940	AT4G33940	2.03e-187	0.121333	0.659	0.406	6.67e-183	0	1.62315	PC
AT4G39540	SK2	2.53e-187	0.0895906	0.44	0.235	8.29e-183	0	1.87234	PC
AT3G50500	SPK-2-2	3.19e-187	0.00758194	0.635	0.446	1.05e-182	0	1.42377	PC
AT4G18590	RPA3B	6e-187	0.126482	0.412	0.196	1.97e-182	0	2.10204	PC
AT4G34490	ATCAP1	7.66e-187	0.0999633	0.434	0.227	2.51e-182	0	1.91189	PC
AT5G15090	VDAC3	1.52e-186	0.0626186	0.709	0.489	5e-182	0	1.4499	PC
AT2G18400	AT2G18400	1.78e-186	0.0978221	0.273	0.088	5.84e-182	0	3.10227	PC
AT5G47230	ERF5	2.76e-186	0.264355	0.715	0.42	9.07e-182	0	1.70238	PC
AT1G51510	Y14	3.38e-186	0.0232317	0.717	0.509	1.11e-181	0	1.40864	PC
AT2G45250	AT2G45250	1.39e-185	0.102625	0.279	0.095	4.57e-181	0	2.93684	PC
AT5G48150	PAT1.2	1.51e-185	0.503463	0.736	0.503	4.97e-181	0	1.46322	PC
AT5G39600	AT5G39600	2.01e-185	0.0832217	0.26	0.088	6.6e-181	0	2.95455	PC
AT3G06150	AT3G06150	2.14e-185	0.0669596	0.281	0.114	7.04e-181	0	2.46491	PC
AT2G09990	RPS16A	2.48e-185	0.0877824	0.648	0.416	8.13e-181	0	1.55769	PC
AT4G15780	ATVAMP724	7.46e-185	0.0548827	0.495	0.294	2.45e-180	0	1.68367	PC
AT3G07460	AT3G07460	1.2e-184	0.117761	0.308	0.114	3.93e-180	0	2.70175	PC
AT2G21130	CYP19-2	1.71e-184	0.124888	0.71	0.447	5.61e-180	0	1.58837	PC
AT5G03430	AT5G03430	1.78e-184	0.108955	0.342	0.147	5.86e-180	0	2.32653	PC
AT1G26750	AT1G26750	1.92e-184	0.125974	0.389	0.176	6.3e-180	0	2.21023	PC
AT5G21326	CIPK26	2.78e-184	0.104794	0.398	0.194	9.12e-180	0	2.05155	PC
AT3G24120	AT3G24120	3.27e-184	0.129475	0.436	0.212	1.07e-179	0	2.0566	PC
AT4G20070	AAH	6.28e-184	0.0285108	0.355	0.195	2.06e-179	0	1.82051	PC
AT1G25400	AT1G25400	6.55e-184	0.351958	0.954	0.754	2.15e-179	0	1.26525	PC
AT1G18540	RPL6A	1.01e-183	0.120885	0.771	0.512	3.33e-179	0	1.50586	PC
AT3G18940	AT3G18940	1.58e-183	0.066036	0.287	0.124	5.17e-179	0	2.31452	PC
AT2G14260	PIP	1.71e-183	0.109796	0.425	0.217	5.61e-179	0	1.95853	PC
AT5G01600	FER1	2.15e-183	0.556378	0.872	0.643	7.05e-179	0	1.35614	PC
AT1G12580	PEPKR1	2.23e-183	0.152392	0.539	0.291	7.33e-179	0	1.85223	PC
AT1G20100	AT1G20100	3.82e-183	0.170348	0.865	0.608	1.25e-178	0	1.4227	PC
AT2G31880	SOBIR1	3.96e-183	0.135107	0.903	0.671	1.3e-178	0	1.34575	PC
AT5G42390	SPP	4.04e-183	0.0118684	0.566	0.39	1.33e-178	0	1.45128	PC
AT2G36220	AT2G36220	9.85e-183	0.240328	0.968	0.773	3.23e-178	0	1.25226	PC
AT2G29530	TIM10	9.93e-183	0.0892985	0.482	0.272	3.26e-178	0	1.77206	PC
AT1G72170	AT1G72170	1.4e-182	0.0947064	0.382	0.183	4.6e-178	0	2.08743	PC
AT4G18740	AT4G18740	1.49e-182	0.0669826	0.31	0.141	4.9e-178	0	2.19858	PC
AT3G58830	AT3G58830	2.76e-182	0.127899	0.299	0.101	9.06e-178	0	2.9604	PC
AT5G42190	SKP1B	2.89e-182	0.0584216	0.611	0.392	9.48e-178	0	1.55867	PC
AT2G43090	AT2G43090	3.11e-182	0.0102988	0.697	0.5	1.02e-177	0	1.394	PC
AT4G28210	emb1923	4.08e-182	0.124566	0.325	0.123	1.34e-177	0	2.64228	PC
AT1G01360	PYL9	4.4e-182	0.103039	0.44	0.222	1.44e-177	0	1.98198	PC
AT4G12000	AT4G12000	6.4e-182	0.0974036	0.523	0.296	2.1e-177	0	1.76689	PC
AT1G76570	LHCB7	2.59e-181	0.0956946	0.29	0.103	8.51e-177	0	2.81553	PC
AT4G37280	MRG1	2.62e-181	0.121095	0.411	0.197	8.61e-177	0	2.08629	PC
AT5G16150	GLT1	5.53e-181	0.00979466	0.595	0.405	1.81e-176	0	1.46914	PC
AT5G14430	AT5G14430	6.76e-181	0.0793243	0.364	0.181	2.22e-176	0	2.01105	PC
AT1G56180	AT1G56180	1.36e-180	0.0903018	0.269	0.093	4.47e-176	0	2.89247	PC
AT2G39010	PIP2-6	1.57e-180	0.105895	0.673	0.414	5.14e-176	0	1.6256	PC
[truncated: 25,264 more rows]
